# Supplementary material for: Can green location-oriented policies promote substantive green innovation by enterprises? Evidence from China’s National Eco-Industrial Demonstration Parks
Source: PLoS One. 2025 Jun 20;20(6):e0325666. doi: 10.1371/journal.pone.0325666 (PMC12180661; doi:10.1371/journal.pone.0325666)
Supplement: S1 Data — (XLSX) [file pone.0325666.s001.xlsx]

## Sheet: Sheet1
st	year	var1	var2	var3	var4	var5	var6	var7	var8	var9	var10	var11	var12	var13	var14	var15
2	2007	0.661125	0.134462	1	22.71	440300	36.36		0.593752	0	0	-4.95744	0.200972	49.84	5.36308	9.15736
2	2008	0.674441	0.260626	1	22.01	440300	36.36		0.426895	0	0	-4.58614	0.205098	51.04	5.43403	9.40985
2	2009	0.670017	0.218365	0.999404	22.91	440300	30		0.591228	0	0	-4.34745	0.208004	53.25	5.50923	9.22483
2	2010	0.746861	0.217214	0.998266	22.77	440300	36.36		0.556782	0	0.693147	-4.61269	0.210401	52.72	5.56402	9.2323
2	2011	0.770997	0.219629	0.99853	23.15	440300	36.36		0.370215	0	0	-4.71319	0.213781	53.5	5.59434	9.24966
2	2012	0.783163	0.201354	0.998341	23.44	440300	36.36		0.414148	0	0	-4.24446	0.218199	55.65	5.66504	9.09403
2	2013	0.77997	0.227141	0.998682	22.3	440300	36.36		0.337203	0	0	-4.4918	0.2204	56.54	5.7414	9.04145
2	2014	0.772046	0.214058	0.997877	37.88	440300	36.36		0.42551	0	0.693147	-4.66614	0.223661	57.39	5.80874	9.14836
2	2015	0.777015	0.187013	0.997961	55.36	440300	36.36		0.425896	0	0	-3.66355	0.226318	58.78	5.8749	9.18738
2	2016	0.805367	0.182068	0.99824	57.4	440300	36.36		0.437819	0	0	-5.32904	0.228676	60.05	5.95584	9.27491
2	2017	0.839813	0.143285	0.998589	68.53	440300	36.36		0.495029	0	1.09861	-3.86555	0.227674	59.415	6.07764	9.27031
2	2018	0.845856	0.151756	0.996618	71.7	440300	36.36		0.485571	0	1.09861	-4.69527	0.230999	58.78	6.12249	9.22651
2	2019	0.84359	0.149493	0.996826	64.24	440300	40		0.425873	0	1.38629	-4.32889	0.234496	60.93	6.31355	9.37101
2	2021	0.797398	0.217924	0.99264	57.37	440300	36.36		0.400055	0	1.79176	-5.39422	0.246371	62.94	6.44889	9.12271
2	2022	0.769515	0.253814	0.990354	59.33	440300	36.36		0.471608	0	0	-3.96448	0.254066	61.62	6.49072	9.28702
6	2007	0.677418	0.184489	0.993902	34.78	440300	33.33		0.561614	0	0	-4.95744	0.200972	49.84	5.36308	9.15736
6	2008	0.716675	0.2515	1	28.8	440300	33.33		0.080642	0	0	-4.58614	0.205098	51.04	5.43403	9.40985
6	2009	0.698577	0.204296	1	34.32	440300	33.33		0.585791	0	0	-4.34745	0.208004	53.25	5.50923	9.22483
6	2010	0.701421	0.22759	1	45.94	440300	33.33		0.467277	0	0	-4.61269	0.210401	52.72	5.56402	9.2323
6	2011	0.652855	0.305286	0.997399	48.17	440300	33.33		0.15581	0	0	-4.71319	0.213781	53.5	5.59434	9.24966
6	2012	0.620165	0.292959	0.997743	53.09	440300	33.33		0.433734	0	0	-4.24446	0.218199	55.65	5.66504	9.09403
6	2013	0.579972	0.33724	0.99794	54.83	440300	33.33		0.711744	0	0	-4.4918	0.2204	56.54	5.7414	9.04145
6	2014	0.64142	0.247726	1	41.87	440300	33.33		0.492266	0	0	-4.66614	0.223661	57.39	5.80874	9.14836
6	2015	0.646151	0.18993	1	41.6	440300	37.5		0.484841	0	0	-3.66355	0.226318	58.78	5.8749	9.18738
6	2016	0.610499	0.246996	1	40.86	440300	37.5		0.742604	0	0	-5.32904	0.228676	60.05	5.95584	9.27491
6	2018	0.528236	0.451554	1	43.36	440300	42.86		0.733976	0	0	-4.69527	0.230999	58.78	6.12249	9.22651
6	2019	0.544612	0.453497	1	44.33	440300	42.86		0.876418	0	0	-4.32889	0.234496	60.93	6.31355	9.37101
6	2021	0.65322	0.381776	1	42.45	440300	37.5		0.373655	0	0	-5.39422	0.246371	62.94	6.44889	9.12271
6	2022	0.679176	0.320393	1	41.87	440300	42.86		0.493474	0	0	-3.96448	0.254066	61.62	6.49072	9.28702
12	2007	0.493006	0.240365	0.964869	38.24	440300	33.33		0.50254	0	0.693147	-4.95744	0.200972	49.84	5.36308	9.15736
12	2008	0.536142	0.382391	0.970028	38.38	440300	33.33		0.337444	0	0	-4.58614	0.205098	51.04	5.43403	9.40985
12	2009	0.485852	0.268888	0.962391	32.71	440300	33.33		0.306523	0	1.09861	-4.34745	0.208004	53.25	5.50923	9.22483
12	2010	0.457945	0.176971	0.967948	21.97	440300	33.33		0.568461	0	1.38629	-4.61269	0.210401	52.72	5.56402	9.2323
12	2011	0.521906	0.318223	0.939019	14.82	440300	33.33		0.543207	0	1.09861	-4.71319	0.213781	53.5	5.59434	9.24966
12	2012	0.493004	0.343847	0.934951	15.67	440300	33.33		0.333689	0	0	-4.24446	0.218199	55.65	5.66504	9.09403
12	2013	0.442868	0.398962	0.937902	14.79	440300	33.33	2.47	0.496306	0	1.09861	-4.4918	0.2204	56.54	5.7414	9.04145
12	2014	0.442985	0.389918	0.93787	12.72	440300	33.33	2.95	0.197189	0	1.38629	-4.66614	0.223661	57.39	5.80874	9.14836
12	2015	0.511696	0.254561	0.945758	30.96	440300	60	3.23	0.380623	0	1.38629	-3.66355	0.226318	58.78	5.8749	9.18738
12	2016	0.525907	0.290624	0.916611	32.13	440300	42.86	3.81	0.311649	0	0.693147	-5.32904	0.228676	60.05	5.95584	9.27491
12	2017	0.55057	0.320555	0.92605	29.7	440300	33.33	3.38	0.569981	0	0	-3.86555	0.227674	59.415	6.07764	9.27031
12	2018	0.505634	0.492296	0.926105	29.56	440300	37.5	3.6	0.698595	0	0	-4.69527	0.230999	58.78	6.12249	9.22651
12	2019	0.457957	0.47595	0.925284	31.15	440300	37.5	4.21	0.614216	0	0.693147	-4.32889	0.234496	60.93	6.31355	9.37101
12	2021	0.404872	0.388549	0.934915	33.09	440300	33.33	4.04	1.37539	0	0	-5.39422	0.246371	62.94	6.44889	9.12271
12	2022	0.483645	0.467022	0.944179	27.26	440300	37.5	4.55	1.00639	0	0	-3.96448	0.254066	61.62	6.49072	9.28702
16	2007	0.591938	0.388297	0.994426	34.76	440300	42.86		0.868099	0	1.09861	-4.95744	0.200972	49.84	5.36308	9.15736
16	2008	0.617391	0.416686	0.993065	31.61	440300	42.86		0.982395	0	1.09861	-4.58614	0.205098	51.04	5.43403	9.40985
16	2009	0.697358	0.254903	0.987364	35.11	440300	42.86		0.859704	0	1.94591	-4.34745	0.208004	53.25	5.50923	9.22483
16	2010	0.743477	0.250681	0.988132	30.18	440300	42.86		0.900698	0	3.52636	-4.61269	0.210401	52.72	5.56402	9.2323
16	2011	0.749408	0.267533	0.988269	29.91	440300	42.86		0.9354	0	3.73767	-4.71319	0.213781	53.5	5.59434	9.24966
16	2012	0.743593	0.271107	0.982236	29.07	440300	42.86		0.78627	0	2.77259	-4.24446	0.218199	55.65	5.66504	9.09403
16	2013	0.728132	0.278573	0.976909	30.41	440300	42.86		0.78991	0	3.04452	-4.4918	0.2204	56.54	5.7414	9.04145
16	2014	0.743884	0.240808	0.979068	37.02	440300	42.86		0.79222	0	2.83321	-4.66614	0.223661	57.39	5.80874	9.14836
16	2015	0.784184	0.136024	0.975005	39.95	440300	60	1.25	0.702668	0	3.68888	-3.66355	0.226318	58.78	5.8749	9.18738
16	2016	0.807546	0.143122	0.982274	40.51	440300	42.86		0.668192	0	3.52636	-5.32904	0.228676	60.05	5.95584	9.27491
16	2017	0.652011	0.301938	0.991143	41.59	440300	42.86	1.06	0.94475	0	1.09861	-3.86555	0.227674	59.415	6.07764	9.27031
16	2018	0.713465	0.312082	0.951691	40.43	440300	42.86	0.86	0.721283	0	2.99573	-4.69527	0.230999	58.78	6.12249	9.22651
16	2019	0.766908	0.239671	0.953213	40.37	440300	42.86	0.91	0.907813	0	3.93183	-4.32889	0.234496	60.93	6.31355	9.37101
16	2021	0.744174	0.244646	0.974984	44.12	440300	42.86	1.29	0.713612	0	3.93183	-5.39422	0.246371	62.94	6.44889	9.12271
16	2022	0.777428	0.221767	0.970041	43.8	440300	42.86	1.84	0.885907	0	3.17805	-3.96448	0.254066	61.62	6.49072	9.28702
19	2007	0.215707	0.176081	0.858352	59.69	440300	33.33		1.18382	0	0	-4.95744	0.200972	49.84	5.36308	9.15736
19	2008	0.279769	0.50258	0.781057	59.66	440300	33.33		0.752798	0	0	-4.58614	0.205098	51.04	5.43403	9.40985
19	2009	0.413914	0.276484	0.772128	54.19	440300	33.33		0.803895	0	0	-4.34745	0.208004	53.25	5.50923	9.22483
19	2010	0.433623	0.189189	0.715449	53.37	440300	33.33		0.715232	0	0	-4.61269	0.210401	52.72	5.56402	9.2323
19	2011	0.162047	0.537046	0.809286	62.74	440300	33.33		3.39983	0	0	-4.71319	0.213781	53.5	5.59434	9.24966
19	2012	0.177289	0.471542	0.837855	58.14	440300	33.33		2.55266	0	0	-4.24446	0.218199	55.65	5.66504	9.09403
19	2013	0.243113	0.487563	0.846076	53.79	440300	33.33	3.11	1.32997	0	0	-4.4918	0.2204	56.54	5.7414	9.04145
19	2014	0.139418	0.426428	0.829414	50.05	440300	33.33	5.98	2.8118	0	0	-4.66614	0.223661	57.39	5.80874	9.14836
19	2015	0.09743	0.202732	0.817949	43	440300	33.33	2.55	3.04477	0	0	-3.66355	0.226318	58.78	5.8749	9.18738
19	2016	0.109292	0.15879	0.833394	38.17	440300	33.33	2.84	4.04703	0	0	-5.32904	0.228676	60.05	5.95584	9.27491
19	2018	0.329474	0.5523	0.911887	73.42	440300	33.33	0.1	0.995997	0	0	-4.69527	0.230999	58.78	6.12249	9.22651
19	2019	0.31758	0.609655	0.913039	73.28	440300	33.33	0.35	0.845898	0	0	-4.32889	0.234496	60.93	6.31355	9.37101
19	2021	0.387596	0.53301	0.920288	74.42	440300	33.33	0.84	0.384385	0	0	-5.39422	0.246371	62.94	6.44889	9.12271
19	2022	0.350589	0.550792	0.919856	74.87	440300	50	0.7	0.193204	0	1.09861	-3.96448	0.254066	61.62	6.49072	9.28702
21	2007	0.322148	0.353654	0.999799	60.71	440300	33.33		2.13264	0	0.693147	-4.95744	0.200972	49.84	5.36308	9.15736
21	2008	0.2002	0.786355	0.997062	60.07	440300	33.33		2.82411	0	1.09861	-4.58614	0.205098	51.04	5.43403	9.40985
21	2009	0.271815	0.308698	0.997703	64.54	440300	33.33		2.06852	0	1.60944	-4.34745	0.208004	53.25	5.50923	9.22483
21	2010	0.328237	0.253515	0.998168	64.6	440300	33.33		1.59651	0	1.38629	-4.61269	0.210401	52.72	5.56402	9.2323
21	2011	0.582013	0.338038	0.994129	60.65	440300	33.33		1.13066	0	0.693147	-4.71319	0.213781	53.5	5.59434	9.24966
21	2012	0.59178	0.339654	0.994146	61.35	440300	33.33	0.91	1.12188	0	0	-4.24446	0.218199	55.65	5.66504	9.09403
21	2013	0.638573	0.305472	0.99296	62.18	440300	33.33	0.99	1.19498	0	0	-4.4918	0.2204	56.54	5.7414	9.04145
21	2014	0.649905	0.25359	0.98923	57.11	440300	33.33	0.92	1.16393	0	0	-4.66614	0.223661	57.39	5.80874	9.14836
21	2015	0.636919	0.193787	0.988519	57.14	440300	33.33	1.09	1.07303	0	1.38629	-3.66355	0.226318	58.78	5.8749	9.18738
21	2016	0.547908	0.261137	0.986185	55.66	440300	33.33	1.11	1.00353	0	2.3979	-5.32904	0.228676	60.05	5.95584	9.27491
21	2017	0.642835	0.237383	0.985543	55.63	440300	33.33	1.12	0.919559	0	2.07944	-3.86555	0.227674	59.415	6.07764	9.27031
21	2018	0.589001	0.362677	0.962469	55.73	440300	33.33	1.24	0.875781	0	1.60944	-4.69527	0.230999	58.78	6.12249	9.22651
21	2019	0.615132	0.242749	0.968796	56.36	440300	33.33	1.57	0.87451	0	2.3979	-4.32889	0.234496	60.93	6.31355	9.37101
21	2021	0.575808	0.284785	0.977621	46.85	440300	33.33	1.88	0.909609	0	2.77259	-5.39422	0.246371	62.94	6.44889	9.12271
21	2022	0.569897	0.367719	0.978591	46.13	440300	33.33	1.94	0.903657	0	1.79176	-3.96448	0.254066	61.62	6.49072	9.28702
24	2007	0.635771	0.20928	0.997852	56.61	440300	36.36		0.366275	0	0	-4.95744	0.200972	49.84	5.36308	9.15736
24	2008	0.565149	0.413344	0.999997	58.04	440300	36.36		0.606826	0	0	-4.58614	0.205098	51.04	5.43403	9.40985
24	2009	0.617889	0.310281	0.999999	57.73	440300	36.36		0.513445	0	0	-4.34745	0.208004	53.25	5.50923	9.22483
24	2010	0.646497	0.339202	1	58.39	440300	44.44		0.523072	0	0	-4.61269	0.210401	52.72	5.56402	9.2323
24	2011	0.695267	0.29784	1	58.31	440300	36.36		0.567082	0	0	-4.71319	0.213781	53.5	5.59434	9.24966
24	2012	0.730403	0.24816	0.998539	55.62	440300	36.36		0.451105	0	0	-4.24446	0.218199	55.65	5.66504	9.09403
24	2013	0.709661	0.294969	0.994763	56.05	440300	36.36		0.59298	0	0	-4.4918	0.2204	56.54	5.7414	9.04145
24	2014	0.711609	0.271592	0.995576	55.46	440300	36.36	0.01	0.489701	0	0	-4.66614	0.223661	57.39	5.80874	9.14836
26	2007	0.37772	0.271266	0.987937	52.57	440300	33.33		0.566599	0	0	-4.95744	0.200972	49.84	5.36308	9.15736
26	2008	0.528519	0.427738	0.991051	51.75	440300	33.33		0.371692	0	0	-4.58614	0.205098	51.04	5.43403	9.40985
26	2009	0.517553	0.294865	0.991157	53.59	440300	33.33		0.360562	0	0	-4.34745	0.208004	53.25	5.50923	9.22483
26	2010	0.471559	0.339228	0.992105	56.31	440300	33.33		0.888427	0	0	-4.61269	0.210401	52.72	5.56402	9.2323
26	2011	0.518694	0.323539	0.9872	59.85	440300	33.33		0.396068	0	0	-4.71319	0.213781	53.5	5.59434	9.24966
26	2012	0.564416	0.352426	0.988953	54.22	440300	33.33	1.03	0.334477	0	0	-4.24446	0.218199	55.65	5.66504	9.09403
26	2013	0.56759	0.322529	0.989837	51.19	440300	37.5	1.2	0.383115	0	0	-4.4918	0.2204	56.54	5.7414	9.04145
26	2014	0.552603	0.286207	0.990294	47.49	440300	33.33	1.51	0.387516	0	0	-4.66614	0.223661	57.39	5.80874	9.14836
26	2015	0.457733	0.299671	0.991422	45.67	440300	33.33	1.19	0.728505	0	0	-3.66355	0.226318	58.78	5.8749	9.18738
26	2016	0.406989	0.355738	0.990324	46.37	440300	33.33	1.39	0.550541	0	0	-5.32904	0.228676	60.05	5.95584	9.27491
26	2017	0.310582	0.43842	0.987646	49.06	440300	33.33	1.48	0.591956	0	0	-3.86555	0.227674	59.415	6.07764	9.27031
26	2018	0.286011	0.646706	0.987903	52.51	440300	33.33	1.39	0.661535	0	0	-4.69527	0.230999	58.78	6.12249	9.22651
26	2019	0.294179	0.478231	0.989707	42.39	440300	33.33	1.22	0.775837	0	0	-4.32889	0.234496	60.93	6.31355	9.37101
26	2021	0.266957	0.522978	0.99172	43.8	440300	33.33	1.1	0.782717	0	0	-5.39422	0.246371	62.94	6.44889	9.12271
26	2022	0.238204	0.616931	0.991936	47.02	440300	33.33	1.4	0.839392	0	0	-3.96448	0.254066	61.62	6.49072	9.28702
27	2007	0.438178	0.389723	0.971818	75.19	440300	33.33		0.896179	0	0	-4.95744	0.200972	49.84	5.36308	9.15736
27	2008	0.534477	0.448006	0.935449	76.07	440300	33.33		0.626252	0	0.693147	-4.58614	0.205098	51.04	5.43403	9.40985
27	2009	0.481501	0.459896	0.937065	74.95	440300	33.33		0.708173	0	0	-4.34745	0.208004	53.25	5.50923	9.22483
27	2010	0.435322	0.535592	0.934474	74.55	440300	33.33		0.958911	0	0.693147	-4.61269	0.210401	52.72	5.56402	9.2323
27	2011	0.462982	0.550985	0.941963	75.54	440300	33.33		0.913963	0	1.38629	-4.71319	0.213781	53.5	5.59434	9.24966
27	2012	0.457686	0.573202	0.904433	75.73	440300	33.33	0.09	0.850812	0	0.693147	-4.24446	0.218199	55.65	5.66504	9.09403
27	2013	0.435835	0.591817	0.909869	74.29	440300	33.33	0.15	0.759179	0	0	-4.4918	0.2204	56.54	5.7414	9.04145
27	2014	0.470503	0.487465	0.90869	74.62	440300	33.33	0.18	0.780677	0	1.09861	-4.66614	0.223661	57.39	5.80874	9.14836
27	2015	0.571741	0.393775	0.902761	76.81	440300	33.33	0.3	0.808726	0	1.79176	-3.66355	0.226318	58.78	5.8749	9.18738
27	2016	0.592068	0.392404	0.902128	77.02	440300	33.33	0.4	0.648413	0	1.94591	-5.32904	0.228676	60.05	5.95584	9.27491
27	2017	0.679887	0.323031	0.919356	77.24	440300	33.33	0.11	0.661678	0	2.77259	-3.86555	0.227674	59.415	6.07764	9.27031
27	2018	0.676944	0.35054	0.921131	78.51	440300	33.33	0.88	0.873026	0	2.30259	-4.69527	0.230999	58.78	6.12249	9.22651
27	2019	0.650566	0.385383	0.920467	79.06	440300	33.33	1	0.559453	0	2.94444	-4.32889	0.234496	60.93	6.31355	9.37101
27	2021	0.622932	0.411666	0.854586	74.73	440300	33.33	1.18	0.912406	0	1.38629	-5.39422	0.246371	62.94	6.44889	9.12271
27	2022	0.615473	0.463476	0.851141	75.97	440300	33.33	0.93	0.971455	0	2.70805	-3.96448	0.254066	61.62	6.49072	9.28702
28	2007	0.821899	0.091452	0.981659	55.25	440300	33.33	47.67	0.7903	0	0	-4.95744	0.200972	49.84	5.36308	9.15736
28	2008	0.823731	0.108722	0.984363	58.32	440300	37.5		0.797202	0	0	-4.58614	0.205098	51.04	5.43403	9.40985
28	2009	0.832209	0.075115	0.971265	55.45	440300	33.33		0.827779	0	0	-4.34745	0.208004	53.25	5.50923	9.22483
28	2010	0.820599	0.080951	0.971026	55.87	440300	33.33	3.35	0.811716	0	0	-4.61269	0.210401	52.72	5.56402	9.2323
28	2011	0.813874	0.120279	0.977415	58.24	440300	33.33	3.72	0.856159	0	0	-4.71319	0.213781	53.5	5.59434	9.24966
28	2012	0.802164	0.109199	0.974141	57.98	440300	37.5	0.45	0.859593	0	0	-4.24446	0.218199	55.65	5.66504	9.09403
28	2013	0.790499	0.109825	0.978677	57.65	440300	37.5	0.38	0.899192	0	0	-4.4918	0.2204	56.54	5.7414	9.04145
28	2014	0.621854	0.223877	0.982558	63.38	440300	33.33	0.34	1.12774	0	0	-4.66614	0.223661	57.39	5.80874	9.14836
28	2016	0.581754	0.277543	0.946308	62.67	440300	37.5	0.11	1.12358	0	0.693147	-5.32904	0.228676	60.05	5.95584	9.27491
28	2017	0.55569	0.289992	0.948241	67.44	440300	42.86		1.19857	0	0	-3.86555	0.227674	59.415	6.07764	9.27031
28	2018	0.519335	0.446243	0.960154	67.53	440300	33.33		1.3624	0	0	-4.69527	0.230999	58.78	6.12249	9.22651
28	2019	0.541779	0.428782	0.962291	69.95	440300	36.36		1.29734	0	0	-4.32889	0.234496	60.93	6.31355	9.37101
28	2021	0.57876	0.456275	0.919465	65.48	440300	40		1.08257	0	0	-5.39422	0.246371	62.94	6.44889	9.12271
28	2022	0.54372	0.534009	0.920278	66.17	440300	40	0.01	1.13528	0	1.38629	-3.96448	0.254066	61.62	6.49072	9.28702
29	2007	0.486968	0.264111	0.997259	65.84	440300	33.33		0.69986	0	0	-4.95744	0.200972	49.84	5.36308	9.15736
29	2008	0.47162	0.440666	0.997162	65.39	440300	33.33		0.565376	0	0	-4.58614	0.205098	51.04	5.43403	9.40985
29	2009	0.638325	0.136015	0.998146	64.81	440300	33.33		0.301059	0	0	-4.34745	0.208004	53.25	5.50923	9.22483
29	2010	0.615344	0.197062	0.998161	64.57	440300	33.33		0.465429	0	0	-4.61269	0.210401	52.72	5.56402	9.2323
29	2011	0.567289	0.28424	0.998085	64.52	440300	33.33		0.290919	0	0	-4.71319	0.213781	53.5	5.59434	9.24966
29	2012	0.594074	0.245306	0.99842	65.16	440300	33.33		0.46593	0	0	-4.24446	0.218199	55.65	5.66504	9.09403
29	2013	0.588383	0.284459	0.998398	64.63	440300	33.33		0.36907	0	0	-4.4918	0.2204	56.54	5.7414	9.04145
29	2014	0.535301	0.230341	0.998583	68.03	440300	33.33		0.526008	0	0	-4.66614	0.223661	57.39	5.80874	9.14836
29	2015	0.472851	0.155475	0.998647	66	440300	33.33		0.904773	0	0	-3.66355	0.226318	58.78	5.8749	9.18738
29	2021	0.316243	0.459159	1	65.84	440300	33.33		0.681378	0	0	-5.39422	0.246371	62.94	6.44889	9.12271
29	2022	0.246623	0.303266	1	65.5	440300	37.5		0.558012	0	0	-3.96448	0.254066	61.62	6.49072	9.28702
31	2007	0.391569	0.220151	0.990695	57.46	440300	33.33		1.40859	0	0	-4.95744	0.200972	49.84	5.36308	9.15736
31	2008	0.637839	0.269783	0.994866	58.63	440300	33.33		0.506201	0	0	-4.58614	0.205098	51.04	5.43403	9.40985
31	2009	0.513593	0.237678	0.998011	53.97	440300	33.33		0.459908	0	0	-4.34745	0.208004	53.25	5.50923	9.22483
31	2010	0.696077	0.24194	0.998568	57.08	440300	33.33		0.418468	0	0	-4.61269	0.210401	52.72	5.56402	9.2323
31	2011	0.781679	0.219842	0.99872	59.16	440300	33.33		0.277187	0	0	-4.71319	0.213781	53.5	5.59434	9.24966
31	2012	0.782565	0.215378	0.998694	55.28	440300	33.33		0.348824	0	0	-4.24446	0.218199	55.65	5.66504	9.09403
31	2013	0.779069	0.23384	0.996419	54.69	440300	37.5		0.316157	0	0	-4.4918	0.2204	56.54	5.7414	9.04145
31	2014	0.769711	0.209157	0.995186	55.29	440300	33.33		0.337731	0	0	-4.66614	0.223661	57.39	5.80874	9.14836
31	2015	0.79961	0.159009	0.996462	51.29	440300	33.33		0.438996	0	0	-3.66355	0.226318	58.78	5.8749	9.18738
31	2016	0.815795	0.170589	0.996661	51.46	440300	42.86		0.689158	0	0	-5.32904	0.228676	60.05	5.95584	9.27491
31	2018	0.849079	0.159509	0.997948	54.94	440300	33.33		0.836536	0	0	-4.69527	0.230999	58.78	6.12249	9.22651
31	2019	0.767767	0.240955	0.988001	81.63	440300	37.5		0.683798	0	0	-4.32889	0.234496	60.93	6.31355	9.37101
31	2021	0.755127	0.264689	0.990467	79.85	440300	36.36	0.03	0.537828	0	0.693147	-5.39422	0.246371	62.94	6.44889	9.12271
31	2022	0.778465	0.256614	0.990871	79.56	440300	36.36	0.04	0.598378	0	0	-3.96448	0.254066	61.62	6.49072	9.28702
32	2007	0.551232	0.287379	0.996398	49.09	440300	33.33		0.73884	0	0	-4.95744	0.200972	49.84	5.36308	9.15736
32	2008	0.413141	0.495167	0.966283	48.61	440300	33.33		0.752617	0	0	-4.58614	0.205098	51.04	5.43403	9.40985
32	2009	0.448143	0.299072	0.969041	52.98	440300	37.5		0.822075	0	0.693147	-4.34745	0.208004	53.25	5.50923	9.22483
32	2010	0.461773	0.27017	0.970767	49.95	440300	33.33		0.846322	0	0	-4.61269	0.210401	52.72	5.56402	9.2323
32	2011	0.447662	0.425476	0.801936	50.54	440300	33.33		0.683592	0	1.38629	-4.71319	0.213781	53.5	5.59434	9.24966
32	2012	0.380335	0.447434	0.821658	50.55	440300	33.33	2.58	1.04534	0	0.693147	-4.24446	0.218199	55.65	5.66504	9.09403
32	2013	0.32395	0.405176	0.806149	52.67	440300	33.33	1.6	1.37117	0	0.693147	-4.4918	0.2204	56.54	5.7414	9.04145
32	2014	0.460739	0.388947	0.894336	52.38	440300	30	1.95	1.4267	0	1.09861	-4.66614	0.223661	57.39	5.80874	9.14836
32	2015	0.290364	0.212802	0.864604	66.65	440300	30	2	2.04304	0	0	-3.66355	0.226318	58.78	5.8749	9.18738
32	2016	0.20752	0.303569	0.860748	66.08	440300	33.33	1.65	2.87259	0	0	-5.32904	0.228676	60.05	5.95584	9.27491
32	2017	0.186046	0.423956	0.866688	67.26	440300	33.33	1.7	3.79104	0	0.693147	-3.86555	0.227674	59.415	6.07764	9.27031
32	2018	0.295935	0.490691	0.886262	67.88	440300	33.33	2.01	2.16237	0	0	-4.69527	0.230999	58.78	6.12249	9.22651
32	2019	0.292026	0.253867	0.898566	68.79	440300	33.33	1.67	2.06931	0	0	-4.32889	0.234496	60.93	6.31355	9.37101
32	2021	0.785055	0.192672	0.973803	68.33	440300	33.33	2.37	1.13994	0	2.48491	-5.39422	0.246371	62.94	6.44889	9.12271
32	2022	0.808366	0.1685	0.977941	63.86	440300	33.33	3.01	1.17203	0	1.38629	-3.96448	0.254066	61.62	6.49072	9.28702
39	2007	0.565698	0.256716	0.917352	46.77	440300	37.5		1.00865	0	0	-4.95744	0.200972	49.84	5.36308	9.15736
39	2008	0.567842	0.460067	0.890164	52.41	440300	37.5		0.92888	0	0	-4.58614	0.205098	51.04	5.43403	9.40985
39	2009	0.576357	0.316794	0.893353	54.4	440300	37.5		0.938777	0	0	-4.34745	0.208004	53.25	5.50923	9.22483
39	2010	0.645179	0.225574	0.918952	54.37	440300	42.86		0.679575	0	0	-4.61269	0.210401	52.72	5.56402	9.2323
39	2011	0.664184	0.313707	0.931951	54.64	440300	37.5		0.826122	0	0.693147	-4.71319	0.213781	53.5	5.59434	9.24966
39	2012	0.648892	0.330297	0.927913	73.12	440300	37.5	3.5	0.816745	0	0	-4.24446	0.218199	55.65	5.66504	9.09403
39	2013	0.662616	0.307842	0.929814	74.31	440300	42.86	0.87	0.792293	0	0	-4.4918	0.2204	56.54	5.7414	9.04145
39	2014	0.689185	0.266741	0.931421	72.29	440300	37.5	0.84	0.666966	0	0.693147	-4.66614	0.223661	57.39	5.80874	9.14836
39	2015	0.667536	0.300275	0.936816	77.6	440300	42.86	1.05	0.601914	0	1.60944	-3.66355	0.226318	58.78	5.8749	9.18738
39	2016	0.685954	0.309407	0.945571	78.24	440300	37.5	1.1	0.791654	0	0	-5.32904	0.228676	60.05	5.95584	9.27491
39	2017	0.668943	0.306257	0.947753	78.33	440300	37.5	0.95	0.791597	0	1.38629	-3.86555	0.227674	59.415	6.07764	9.27031
39	2018	0.670181	0.349257	0.958361	77.97	440300	37.5	1.11	0.753146	0	2.07944	-4.69527	0.230999	58.78	6.12249	9.22651
39	2019	0.680212	0.336265	0.957353	78.06	440300	37.5	1.73	0.705401	0	1.38629	-4.32889	0.234496	60.93	6.31355	9.37101
39	2021	0.630773	0.36448	0.955857	77.37	440300	33.33	1.37	0.906209	0	0.693147	-5.39422	0.246371	62.94	6.44889	9.12271
39	2022	0.570554	0.462879	0.953062	74.83	440300	37.5	1.78	0.931022	0	1.94591	-3.96448	0.254066	61.62	6.49072	9.28702
42	2007	0.645092	0.258771	0.999312	67.64	440300	33.33		0.490843	0	0	-4.95744	0.200972	49.84	5.36308	9.15736
42	2008	0.686198	0.328299	0.999548	69.31	440300	33.33		0.226339	0	0	-4.58614	0.205098	51.04	5.43403	9.40985
42	2009	0.680323	0.212393	0.998765	68.31	440300	33.33		0.612223	0	0	-4.34745	0.208004	53.25	5.50923	9.22483
42	2010	0.648746	0.278655	0.999002	69.19	440300	33.33		0.72624	0	0	-4.61269	0.210401	52.72	5.56402	9.2323
42	2011	0.646232	0.319613	0.999026	75.4	440300	33.33		0.712897	0	0	-4.71319	0.213781	53.5	5.59434	9.24966
42	2012	0.613915	0.307839	0.99914	79.12	440300	33.33		0.712666	0	0	-4.24446	0.218199	55.65	5.66504	9.09403
42	2013	0.616542	0.277287	0.999174	77.32	440300	37.5		0.45342	0	0	-4.4918	0.2204	56.54	5.7414	9.04145
42	2014	0.796201	0.163113	0.999615	70.01	440300	33.33		0.180361	0	0	-4.66614	0.223661	57.39	5.80874	9.14836
42	2015	0.771898	0.183598	0.999672	68.3	440300	33.33		0.342403	0	0	-3.66355	0.226318	58.78	5.8749	9.18738
42	2017	0.842186	0.14808	0.99985	73.91	440300	33.33		0.38917	0	0	-3.86555	0.227674	59.415	6.07764	9.27031
42	2018	0.833525	0.167223	0.999907	76.1	440300	33.33		0.522228	0	0	-4.69527	0.230999	58.78	6.12249	9.22651
42	2019	0.822497	0.180663	0.99994	73.53	440300	33.33		0.28298	0	0	-4.32889	0.234496	60.93	6.31355	9.37101
42	2021	0.801428	0.213327	0.999967	77.64	440300	37.5	0.17	0.404985	0	0	-5.39422	0.246371	62.94	6.44889	9.12271
42	2022	0.77605	0.243413	0.999943	73.56	440300	37.5	0.13	0.271964	0	0.693147	-3.96448	0.254066	61.62	6.49072	9.28702
45	2007	0.345222	0.398806	0.978734	62.66	440300	42.86		0.900847	0	0	-4.95744	0.200972	49.84	5.36308	9.15736
45	2008	0.262577	0.547721	0.989547	62.8	440300	42.86		0.943556	0	0	-4.58614	0.205098	51.04	5.43403	9.40985
45	2009	0.385411	0.150656	0.926266	62.72	440300	42.86		0.79258	0	0	-4.34745	0.208004	53.25	5.50923	9.22483
45	2010	0.186933	0.319018	0.964808	73.16	440300	33.33		6.41265	0	0	-4.61269	0.210401	52.72	5.56402	9.2323
45	2011	0.242557	0.452487	0.968929	63.83	440300	33.33		3.0814	0	0	-4.71319	0.213781	53.5	5.59434	9.24966
45	2012	0.307152	0.525175	0.970342	61.02	440300	33.33	20.8	1.35332	0	0	-4.24446	0.218199	55.65	5.66504	9.09403
45	2013	0.194236	0.596222	0.981242	71.95	440300	33.33		5.67679	0	0	-4.4918	0.2204	56.54	5.7414	9.04145
45	2014	0.221956	0.447341	0.981796	54.39	440300	37.5		3.25719	0	0	-4.66614	0.223661	57.39	5.80874	9.14836
45	2015	0.267673	0.306381	0.986318	57.09	440300	37.5	2.25	2.74739	0	0	-3.66355	0.226318	58.78	5.8749	9.18738
45	2016	0.164936	0.464345	0.990363	53.36	440300	42.86	3.28	5.52638	0	0	-5.32904	0.228676	60.05	5.95584	9.27491
45	2017	0.160336	0.650976	0.990736	52.08	440300	33.33	2.65	5.20696	0	0	-3.86555	0.227674	59.415	6.07764	9.27031
45	2018	0.251066	0.865136	0.991799	52.14	440300	33.33	3.3	2.50044	0	0	-4.69527	0.230999	58.78	6.12249	9.22651
45	2019	0.149354	0.902919	0.991941	52.31	440300	37.5	2.46	3.77893	0	0	-4.32889	0.234496	60.93	6.31355	9.37101
45	2021	0.288691	0.647049	0.991272	54.38	440300	33.33	4.51	2.34346	0	0	-5.39422	0.246371	62.94	6.44889	9.12271
45	2022	0.282367	0.589984	0.992133	53.78	440300	33.33	2.84	2.70502	0	0	-3.96448	0.254066	61.62	6.49072	9.28702
46	2007	0.454089	0.255414	0.984065	78.83	440300	33.33		0.25897	0	0	-4.95744	0.200972	49.84	5.36308	9.15736
46	2008	0.563166	0.417859	0.995408	86.85	440300	33.33		0.564774	0	0	-4.58614	0.205098	51.04	5.43403	9.40985
46	2009	0.602118	0.331023	0.995779	85.39	440300	35.71		1.34952	0	0	-4.34745	0.208004	53.25	5.50923	9.22483
46	2010	0.626553	0.33745	0.999478	85.08	440300	35.71		0.71747	0	0	-4.61269	0.210401	52.72	5.56402	9.2323
46	2011	0.638528	0.244943	0.999573	85.06	110000	35.71		0.382872	0	0		0.17097	76.07	7.15376	9.22464
46	2012	0.710283	0.192558	0.999588	85.32	110000	35.71	0.37	0.875338	0	0		0.172998	76.46	7.16897	9.17243
46	2013	0.763096	0.187313	0.999644	86.56	110000	33.33	7.73	0.70188	0	0		0.174546	76.85	7.18334	9.1202
46	2014	0.823456	0.121036	0.98915	84.4	110000	33.33	8.62	0.730669	0	0		0.176436	77.95	7.19624	9.13411
46	2015	0.87189	0.094581	0.982811	86.62	110000	35.29	0.38	1.00525	0	0		0.178103	79.65	7.20504	9.0497
46	2016	0.851677	0.132199	0.985082	82.07	110000	33.33		1.09045	0	0.693147		0.179643	80.23	7.21818	9.21234
46	2017	0.85357	0.138293	0.983212	83.3	110000	33.33		0.570108	0	1.60944		0.181037	80.56	7.21524	8.98782
46	2018	0.865957	0.136665	0.985603	84.35	110000	33.33		0.521112	0	1.38629		0.182274	80.98	7.22766	9.24783
46	2019	0.813872	0.196543	0.98345	82.43	110000	46.15		0.749531	0	2.48491		0.183473	83.52	7.2428	9.25215
46	2021	0.87507	0.129636	0.981041	71.26	110000	33.33		0.210625	0	1.09861		0.185379	81.67	7.25488	8.91825
46	2022	0.991498	0.008073	0.985958	64.21	110000	33.33		0.26175	0	0		0.186863	83.86	7.26473	8.77416
50	2007	0.513285	0.393182	0.966572	70.25	440300	33.33		2.06906	0	0	-4.95744	0.200972	49.84	5.36308	9.15736
50	2008	0.602524	0.407589	0.967377	66.82	440300	33.33		0.749744	0	0.693147	-4.58614	0.205098	51.04	5.43403	9.40985
50	2009	0.675933	0.283179	0.97048	63.23	440300	33.33		0.962921	0	0	-4.34745	0.208004	53.25	5.50923	9.22483
50	2010	0.687552	0.220642	0.973406	63.28	440300	37.5		0.84246	0	0.693147	-4.61269	0.210401	52.72	5.56402	9.2323
50	2011	0.6375	0.335315	0.973972	60.39	440300	42.86		0.883676	0	0.693147	-4.71319	0.213781	53.5	5.59434	9.24966
50	2012	0.608351	0.328995	0.973639	61.46	440300	42.86	4.1	0.662008	0	1.09861	-4.24446	0.218199	55.65	5.66504	9.09403
50	2013	0.588088	0.294049	0.974649	57.18	440300	33.33	5.5	0.806098	0	1.09861	-4.4918	0.2204	56.54	5.7414	9.04145
50	2014	0.454445	0.383033	0.945083	65.98	440300	33.33	5.78	0.761271	0	0	-4.66614	0.223661	57.39	5.80874	9.14836
50	2015	0.387465	0.433071	0.943323	65.07	440300	37.5	8.39	1.60525	0	0	-3.66355	0.226318	58.78	5.8749	9.18738
50	2017	0.511848	0.338257	0.956574	52.63	440300	33.33	7.54	0.946889	0	3.93183	-3.86555	0.227674	59.415	6.07764	9.27031
50	2018	0.566855	0.464432	0.959494	64.63	440300	33.33	6.23	0.601555	0	3.46574	-4.69527	0.230999	58.78	6.12249	9.22651
50	2019	0.591951	0.374076	0.964234	64.72	440300	33.33	6.13	0.541838	0	3.85015	-4.32889	0.234496	60.93	6.31355	9.37101
50	2021	0.566435	0.44859	0.975498	62.7	440300	36.36	6.5	0.647404	0	3.93183	-5.39422	0.246371	62.94	6.44889	9.12271
50	2022	0.626341	0.418506	0.968736	62.51	440300	33.33	9.49	0.810409	0	3.85015	-3.96448	0.254066	61.62	6.49072	9.28702
55	2007	0.503713	0.250899	0.948284	28.44	440300	42.86		1.09866	0	2.19722	-4.95744	0.200972	49.84	5.36308	9.15736
55	2008	0.550492	0.337935	0.950535	25.19	440300	42.86		1.01458	0	0	-4.58614	0.205098	51.04	5.43403	9.40985
55	2009	0.518206	0.193565	0.941552	20.54	440300	42.86		0.827145	0	0	-4.34745	0.208004	53.25	5.50923	9.22483
55	2010	0.450407	0.256859	0.938363	23.16	440300	42.86		1.1336	0	1.38629	-4.61269	0.210401	52.72	5.56402	9.2323
55	2011	0.46746	0.356958	0.945086	17.65	440300	42.86		1.10276	0	1.79176	-4.71319	0.213781	53.5	5.59434	9.24966
55	2012	0.502397	0.312168	0.956018	22.03	440300	42.86	5.15	1.00615	0	0	-4.24446	0.218199	55.65	5.66504	9.09403
55	2013	0.5322	0.267138	0.964791	28	440300	42.86	5.9	1.01252	0	1.09861	-4.4918	0.2204	56.54	5.7414	9.04145
55	2014	0.644927	0.163409	0.96581	28.96	440300	42.86	4.48	0.754224	0	1.38629	-4.66614	0.223661	57.39	5.80874	9.14836
55	2015	0.701165	0.119075	0.974264	33.3	440300	42.86	4.12	0.734005	0	0.693147	-3.66355	0.226318	58.78	5.8749	9.18738
55	2016	0.660779	0.184057	0.991126	32.74	440300	42.86	2.7	1.07858	0	0	-5.32904	0.228676	60.05	5.95584	9.27491
55	2017	0.575245	0.308667	0.99228	30.41	440300	42.86	3.83	1.16909	0	0	-3.86555	0.227674	59.415	6.07764	9.27031
55	2018	0.512594	0.53926	0.992465	29.71	440300	42.86	4.54	1.1486	0	0	-4.69527	0.230999	58.78	6.12249	9.22651
55	2019	0.53991	0.48757	0.993111	28.28	440300	42.86	4.56	0.880169	0	1.60944	-4.32889	0.234496	60.93	6.31355	9.37101
55	2021	0.543997	0.513124	0.993867	28.56	440300	42.86	4.3	1.05564	0	0	-5.39422	0.246371	62.94	6.44889	9.12271
55	2022	0.543327	0.534006	0.994297	28.99	440300	42.86	4.21	1.08226	0	2.07944	-3.96448	0.254066	61.62	6.49072	9.28702
60	2007	0.525661	0.13668	0.983975	48.67	440300	40		0.606665	0	0	-4.95744	0.200972	49.84	5.36308	9.15736
60	2008	0.498024	0.366858	0.908922	44.66	440300	36.36		0.716366	0	0	-4.58614	0.205098	51.04	5.43403	9.40985
60	2009	0.594227	0.133283	0.882973	46.16	440300	36.36		0.485039	0	0	-4.34745	0.208004	53.25	5.50923	9.22483
60	2010	0.6138	0.126124	0.793725	45.67	440300	36.36		0.44564	0	0	-4.61269	0.210401	52.72	5.56402	9.2323
60	2011	0.525585	0.273601	0.760415	42.99	440300	36.36		0.532953	0	1.09861	-4.71319	0.213781	53.5	5.59434	9.24966
60	2012	0.495988	0.276637	0.735722	44.46	440300	36.36	1.48	0.488692	0	0	-4.24446	0.218199	55.65	5.66504	9.09403
60	2013	0.561427	0.300891	0.741676	46.37	440300	36.36	1.13	0.489978	0	0	-4.4918	0.2204	56.54	5.7414	9.04145
60	2014	0.540798	0.239546	0.747295	45.47	440300	36.36	0.98	0.410855	0	0	-4.66614	0.223661	57.39	5.80874	9.14836
60	2015	0.503239	0.210659	0.780154	45.59	440300	40	1.13	0.57675	0	0.693147	-3.66355	0.226318	58.78	5.8749	9.18738
60	2016	0.515829	0.245867	0.795886	45.8	440300	40	1.3	0.620554	0	0	-5.32904	0.228676	60.05	5.95584	9.27491
60	2017	0.448532	0.306924	0.825494	42.17	440300	44.44	1.21	0.894671	0	0.693147	-3.86555	0.227674	59.415	6.07764	9.27031
60	2018	0.450591	0.467501	0.838212	40.95	440300	33.33	0.95	0.775169	0	0.693147	-4.69527	0.230999	58.78	6.12249	9.22651
60	2019	0.440773	0.467551	0.834539	41.72	440300	33.33	1.3	0.791226	0	1.79176	-4.32889	0.234496	60.93	6.31355	9.37101
60	2021	0.501386	0.43336	0.833243	39.55	440300	33.33	0.8	0.882574	0	1.60944	-5.39422	0.246371	62.94	6.44889	9.12271
60	2022	0.531575	0.468012	0.841436	42.35	440300	33.33	0.7	0.660593	0	0.693147	-3.96448	0.254066	61.62	6.49072	9.28702
61	2007	0.561746	0.20498	0.827138	48.08	440300	38.46		0.639032	0	0	-4.95744	0.200972	49.84	5.36308	9.15736
61	2008	0.446161	0.407728	0.847211	47.03	440300	38.46		0.969508	0	0	-4.58614	0.205098	51.04	5.43403	9.40985
61	2009	0.50535	0.302298	0.86615	44.31	440300	38.46		1.02314	0	0	-4.34745	0.208004	53.25	5.50923	9.22483
61	2010	0.585435	0.217687	0.87135	44.68	440300	38.46		0.863135	0	0	-4.61269	0.210401	52.72	5.56402	9.2323
61	2011	0.564772	0.297083	0.8331	45.07	440300	38.46		0.631821	0	1.38629	-4.71319	0.213781	53.5	5.59434	9.24966
61	2012	0.593047	0.305416	0.841056	42.43	440300	38.46		0.478277	0	1.09861	-4.24446	0.218199	55.65	5.66504	9.09403
61	2013	0.499835	0.32445	0.831897	56.38	440300	38.46		0.683332	0	0	-4.4918	0.2204	56.54	5.7414	9.04145
61	2014	0.554065	0.212163	0.789949	67.19	440300	38.46	0.056	0.452875	0	0	-4.66614	0.223661	57.39	5.80874	9.14836
61	2015	0.622803	0.156806	0.816102	66.82	440300	38.46		0.355373	0	0	-3.66355	0.226318	58.78	5.8749	9.18738
61	2016	0.637762	0.195595	0.878061	69.4	440300	38.46		0.386545	0	0	-5.32904	0.228676	60.05	5.95584	9.27491
61	2017	0.659883	0.252055	0.882787	69.53	440300	38.46		0.439715	0	1.60944	-3.86555	0.227674	59.415	6.07764	9.27031
61	2018	0.653134	0.319328	0.892431	70.31	440300	38.46	0.31	0.436389	0	0.693147	-4.69527	0.230999	58.78	6.12249	9.22651
61	2019	0.649514	0.309245	0.909745	70.31	440300	41.67	0.33	0.475808	0	1.60944	-4.32889	0.234496	60.93	6.31355	9.37101
61	2021	0.638294	0.311037	0.9242	70.3	440300	41.67	0.25	0.385911	0	0	-5.39422	0.246371	62.94	6.44889	9.12271
61	2022	0.641841	0.324797	0.930951	70.42	440300	50	0.39	0.33831	0	1.38629	-3.96448	0.254066	61.62	6.49072	9.28702
62	2007	0.347281	0.406986	0.997086	50.69	440300	37.5		0.819118	0	1.38629	-4.95744	0.200972	49.84	5.36308	9.15736
62	2008	0.332836	0.683076	0.996409	50.02	440300	33.33		1.3891	0	0	-4.58614	0.205098	51.04	5.43403	9.40985
62	2009	0.383852	0.421114	0.957845	77.16	440300	33.33		1.4785	0	0	-4.34745	0.208004	53.25	5.50923	9.22483
62	2010	0.531336	0.374005	0.963081	77.23	440300	33.33		1.60499	0	0	-4.61269	0.210401	52.72	5.56402	9.2323
62	2011	0.620521	0.341069	0.96876	77.79	440300	33.33		0.633104	0	0	-4.71319	0.213781	53.5	5.59434	9.24966
62	2012	0.679874	0.21564	0.974129	76.44	440300	33.33		0.569481	0	1.09861	-4.24446	0.218199	55.65	5.66504	9.09403
62	2013	0.588971	0.18593	0.973558	76.43	440300	33.33		0.370595	0	0	-4.4918	0.2204	56.54	5.7414	9.04145
62	2014	0.411927	0.201914	0.950966	78.16	440300	33.33		0.844412	0	0	-4.66614	0.223661	57.39	5.80874	9.14836
62	2015	0.404929	0.1353	0.835049	79.52	440300	33.33		1.21511	0	0	-3.66355	0.226318	58.78	5.8749	9.18738
62	2016	0.410328	0.184741	0.855781	79.31	440300	33.33	0.32	1.07916	0	0	-5.32904	0.228676	60.05	5.95584	9.27491
62	2017	0.477586	0.222683	0.791255	79.61	440300	33.33	0.57	1.00243	0	0	-3.86555	0.227674	59.415	6.07764	9.27031
62	2018	0.500546	0.299749	0.802816	79.76	440300	37.5	0.73	1.09111	0	0	-4.69527	0.230999	58.78	6.12249	9.22651
62	2019	0.496825	0.278303	0.822165	79.65	440300	33.33	0.68	1.10308	0	0	-4.32889	0.234496	60.93	6.31355	9.37101
62	2021	0.568913	0.251957	0.871824	79.56	440300	33.33	0.69	1.21397	0	0	-5.39422	0.246371	62.94	6.44889	9.12271
62	2022	0.52189	0.367232	0.876712	78.3	440300	33.33	0.77	1.18106	0	0.693147	-3.96448	0.254066	61.62	6.49072	9.28702
63	2007	0.670988	0.202426	0.99426	60.47	440300	35.71	9.2	1.20712	0	3.63759	-4.95744	0.200972	49.84	5.36308	9.15736
63	2008	0.701499	0.221239	0.988419	60.99	440300	35.71		1.1298	0	3.7612	-4.58614	0.205098	51.04	5.43403	9.40985
63	2009	0.737368	0.149824	0.991019	58.19	440300	35.71		1.1259	0	3.93183	-4.34745	0.208004	53.25	5.50923	9.22483
63	2010	0.703371	0.197401	0.989409	58.38	440300	35.71		1.11409	0	3.93183	-4.61269	0.210401	52.72	5.56402	9.2323
63	2011	0.750505	0.200332	0.988659	57.93	440300	35.71		1.10158	0	3.93183	-4.71319	0.213781	53.5	5.59434	9.24966
63	2012	0.789302	0.194629	0.989883	59.55	440300	35.71		0.979484	0	3.91202	-4.24446	0.218199	55.65	5.66504	9.09403
63	2013	0.763931	0.201179	0.987642	56.44	440300	35.71	9.81	1.05797	0	3.93183	-4.4918	0.2204	56.54	5.7414	9.04145
63	2014	0.752458	0.194215	0.987151	53.22	440300	35.71	11.06	0.960878	0	3.93183	-4.66614	0.223661	57.39	5.80874	9.14836
63	2015	0.641433	0.29168	0.965057	56.66	440300	38.46	12.18	1.20202	0	3.93183	-3.66355	0.226318	58.78	5.8749	9.18738
63	2016	0.711347	0.251134	0.967945	56.34	440300	35.71	12.61	0.946971	0	3.93183	-5.32904	0.228676	60.05	5.95584	9.27491
63	2017	0.684777	0.195897	0.964918	54.71	440300	35.71	11.91	0.910972	0	3.93183	-3.86555	0.227674	59.415	6.07764	9.27031
63	2018	0.745184	0.194319	0.932395	53.26	440300	33.33	12.75	0.777857	0	3.93183	-4.69527	0.230999	58.78	6.12249	9.22651
63	2019	0.731206	0.162969	0.944016	51.79	440300	33.33	13.83	0.887145	0	3.93183	-4.32889	0.234496	60.93	6.31355	9.37101
63	2021	0.684246	0.208768	0.952036	46.29	440300	33.33	16.42	1.20555	0	3.21888	-5.39422	0.246371	62.94	6.44889	9.12271
63	2022	0.670948	0.254635	0.959427	46.98	440300	33.33	17.57	1.18126	0	2.19722	-3.96448	0.254066	61.62	6.49072	9.28702
65	2007	0.680719	0.150646	0.983625	72.04	110000	33.33		1.29986	0	0		0.161439	72.09	7.10189	9.0587
65	2008	0.796744	0.164058	0.990355	70.88	110000	33.33		0.728471	0	0		0.165005	73.25	7.17077	9.21114
65	2009	0.77056	0.084127	0.99983	72.24	110000	33.33		0.99829	0	0		0.166957	75.53	7.12836	9.15905
65	2010	0.706491	0.127569	0.999915	65.94	110000	50		1.00992	0	0		0.169224	75.11	7.13791	9.15335
65	2011	0.723701	0.173446	0.999985	67.9	110000	33.33		1.1463	0	0		0.17097	76.07	7.15376	9.22464
65	2012	0.756321	0.195611	0.999875	66.78	110000	33.33	4.49	0.988008	0	0		0.172998	76.46	7.16897	9.17243
65	2013	0.757927	0.16479	0.999821	69.46	110000	33.33	2.54	1.04893	0	0		0.174546	76.85	7.18334	9.1202
65	2014	0.75983	0.141778	0.938661	65.94	110000	33.33	2.57	1.07473	0	0		0.176436	77.95	7.19624	9.13411
65	2016	0.698646	0.181737	0.891387	72.37	110000	33.33	1.63	1.12665	0	0		0.179643	80.23	7.21818	9.21234
65	2017	0.640241	0.26418	0.876016	69.2	110000	33.33	1.65	1.36267	0	0		0.181037	80.56	7.21524	8.98782
65	2018	0.597413	0.368371	0.847271	69.53	110000	33.33	1.3	1.44082	0	0		0.182274	80.98	7.22766	9.24783
65	2019	0.630137	0.346758	0.883842	68.8	110000	37.5	1.2	1.27722	0	0		0.183473	83.52	7.2428	9.25215
65	2021	0.6463	0.356879	0.917941	67.89	110000	33.33	1.21	1.36169	0	0.693147		0.185379	81.67	7.25488	8.91825
65	2022	0.612401	0.392324	0.926596	68.43	110000	33.33	1	1.5074	0	0		0.186863	83.86	7.26473	8.77416
66	2007	0.467344	0.330945	0.993958	51.525	440300	33.33		0.581616	0	0	-4.95744	0.200972	49.84	5.36308	9.15736
66	2008	0.539303	0.406952	0.992914	49.79	440300	33.33		0.628242	0	1.09861	-4.58614	0.205098	51.04	5.43403	9.40985
66	2009	0.700102	0.293199	0.980626	54.96	440300	33.33		0.878267	0	0	-4.34745	0.208004	53.25	5.50923	9.22483
66	2010	0.674447	0.320837	0.982913	59.1	440300	33.33		0.852799	0	0	-4.61269	0.210401	52.72	5.56402	9.2323
66	2011	0.68834	0.327436	0.976443	58.74	440300	33.33		0.922395	0	0.693147	-4.71319	0.213781	53.5	5.59434	9.24966
66	2012	0.738523	0.2795	0.94137	55.23	440300	33.33	2.32	0.817687	0	0	-4.24446	0.218199	55.65	5.66504	9.09403
66	2013	0.77851	0.244362	0.954524	58.24	440300	33.33	2.2	0.791238	0	0.693147	-4.4918	0.2204	56.54	5.7414	9.04145
66	2014	0.791154	0.213505	0.974805	57.54	440300	33.33	2.29	0.764448	0	0.693147	-4.66614	0.223661	57.39	5.80874	9.14836
66	2016	0.767378	0.198765	0.996798	57.32	440300	33.33	2.15	1.27416	0	1.09861	-5.32904	0.228676	60.05	5.95584	9.27491
66	2017	0.502777	0.280303	0.971986	44.6	440300	33.33	6.33	1.17236	0	1.09861	-3.86555	0.227674	59.415	6.07764	9.27031
66	2018	0.584406	0.300018	0.968949	45.45	440300	33.33	7.49	1.04279	0	1.09861	-4.69527	0.230999	58.78	6.12249	9.22651
66	2019	0.600809	0.163013	0.977784	49.92	440300	33.33	8.92	1.08047	0	1.60944	-4.32889	0.234496	60.93	6.31355	9.37101
66	2021	0.670954	0.169367	0.9791	46.64	440300	33.33	7.78	0.839352	0	2.07944	-5.39422	0.246371	62.94	6.44889	9.12271
66	2022	0.561631	0.288403	0.976699	48.46	440300	33.33	10.7	1.10364	0	2.07944	-3.96448	0.254066	61.62	6.49072	9.28702
69	2007	0.542387	0.137082	0.970789	58.28	440300	33.33		0.279198	0	0	-4.95744	0.200972	49.84	5.36308	9.15736
69	2008	0.504461	0.329121	0.96226	57.74	440300	33.33		0.209824	0	0	-4.58614	0.205098	51.04	5.43403	9.40985
69	2009	0.627589	0.234726	0.922176	62.88	440300	35.71		0.337406	0	0	-4.34745	0.208004	53.25	5.50923	9.22483
69	2010	0.696934	0.252666	0.925668	62.9	440300	50		0.464801	0	0	-4.61269	0.210401	52.72	5.56402	9.2323
69	2011	0.711698	0.251115	0.927561	62.53	440300	54.55		0.34053	0	0	-4.71319	0.213781	53.5	5.59434	9.24966
69	2012	0.699528	0.252226	0.928873	64.56	440300	50		0.347309	0	0	-4.24446	0.218199	55.65	5.66504	9.09403
69	2013	0.685297	0.298768	0.942298	64.44	440300	55.56		0.285008	0	0	-4.4918	0.2204	56.54	5.7414	9.04145
69	2014	0.660105	0.302087	0.948568	63.55	440300	62.5		0.499327	0	0	-4.66614	0.223661	57.39	5.80874	9.14836
69	2015	0.634098	0.337935	0.958977	67.97	440300	62.5	0.14	0.706165	0	0	-3.66355	0.226318	58.78	5.8749	9.18738
69	2016	0.671215	0.314489	0.968998	72.14	440300	57.14	0.11	0.532342	0	0	-5.32904	0.228676	60.05	5.95584	9.27491
69	2017	0.698911	0.296807	0.970965	71.83	440300	57.14	0.07	0.595395	0	0	-3.86555	0.227674	59.415	6.07764	9.27031
69	2018	0.737692	0.280188	0.973927	70.21	440300	50		0.511024	0	0	-4.69527	0.230999	58.78	6.12249	9.22651
69	2019	0.749767	0.269088	0.976236	68.27	440300	50		0.56337	0	0	-4.32889	0.234496	60.93	6.31355	9.37101
69	2021	0.748394	0.283651	0.975024	64.83	440300	57.14		0.573365	0	0	-5.39422	0.246371	62.94	6.44889	9.12271
69	2022	0.743891	0.292569	0.969314	64.3	440300	57.14		0.542763	0	0	-3.96448	0.254066	61.62	6.49072	9.28702
70	2007	0.334518	0.331847	0.948761	63.78	440300	36.36		1.52937	0	0	-4.95744	0.200972	49.84	5.36308	9.15736
70	2008	0.386032	0.541202	0.957136	62.89	440300	36.36		1.94932	0	0	-4.58614	0.205098	51.04	5.43403	9.40985
70	2009	0.401516	0.257058	0.907167	60.39	440300	36.36		1.53126	0	0	-4.34745	0.208004	53.25	5.50923	9.22483
70	2010	0.454388	0.255139	0.918575	60.04	440300	36.36		1.50192	0	0	-4.61269	0.210401	52.72	5.56402	9.2323
70	2011	0.495641	0.350633	0.93053	59.82	440300	36.36		1.1954	0	0	-4.71319	0.213781	53.5	5.59434	9.24966
70	2012	0.509238	0.370813	0.94601	59.16	440300	40	3.79	1.04856	0	0	-4.24446	0.218199	55.65	5.66504	9.09403
70	2013	0.482769	0.319344	0.960808	59.09	440300	33.33	4.11	1.066	0	0	-4.4918	0.2204	56.54	5.7414	9.04145
70	2015	0.64449	0.126969	0.911652	57.72	440300	33.33	4.54	0.710522	0	0	-3.66355	0.226318	58.78	5.8749	9.18738
70	2016	0.6724	0.152065	0.929053	58.98	440300	33.33	4.58	0.731167	0	0	-5.32904	0.228676	60.05	5.95584	9.27491
70	2017	0.688177	0.195481	0.943124	57.01	440300	37.5	4.44	0.793411	0	0.693147	-3.86555	0.227674	59.415	6.07764	9.27031
70	2018	0.694881	0.235018	0.917321	56.85	440300	33.33	4.03	0.831246	0	0	-4.69527	0.230999	58.78	6.12249	9.22651
70	2019	0.5931	0.223773	0.907367	47.36	440300	33.33	5.39	0.862216	0	0	-4.32889	0.234496	60.93	6.31355	9.37101
70	2021	0.697191	0.224689	0.923347	45.03	440300	33.33	6.56	1.32349	0	0.693147	-5.39422	0.246371	62.94	6.44889	9.12271
70	2022	0.699494	0.209311	0.91125	44.65	440300	33.33	7.24	1.02715	0	0	-3.96448	0.254066	61.62	6.49072	9.28702
78	2007	0.710526	0.146343	0.943535	35.8	440300	36.36		0.906085	0	0	-4.95744	0.200972	49.84	5.36308	9.15736
78	2008	0.718892	0.215803	0.939729	33.91	440300	44.44		0.865168	0	0	-4.58614	0.205098	51.04	5.43403	9.40985
78	2009	0.781156	0.068157	0.942843	34.37	440300	44.44		0.6745	0	0	-4.34745	0.208004	53.25	5.50923	9.22483
78	2010	0.782385	0.08191	0.954158	28.77	440300	36.36		0.774618	0	0	-4.61269	0.210401	52.72	5.56402	9.2323
78	2011	0.799178	0.12045	0.957106	28.75	440300	36.36		0.831381	0	0	-4.71319	0.213781	53.5	5.59434	9.24966
78	2012	0.819737	0.122902	0.960395	29.35	440300	36.36	0.83	0.837938	0	0	-4.24446	0.218199	55.65	5.66504	9.09403
78	2013	0.764565	0.167713	0.962962	36.87	440300	33.33	0.8	0.943031	0	0	-4.4918	0.2204	56.54	5.7414	9.04145
78	2014	0.814926	0.11891	0.969033	27.54	440300	36.36	0.58	0.891022	0	0	-4.66614	0.223661	57.39	5.80874	9.14836
78	2015	0.832078	0.076072	0.970717	31.93	440300	36.36	0.54	0.968772	0	0	-3.66355	0.226318	58.78	5.8749	9.18738
78	2016	0.647212	0.24303	0.952551	48.97	440300	42.86	0.37	1.2082	0	0	-5.32904	0.228676	60.05	5.95584	9.27491
78	2017	0.790373	0.173552	0.873954	51.58	440300	42.86	0.23	0.95678	0	0	-3.86555	0.227674	59.415	6.07764	9.27031
78	2018	0.825944	0.171919	0.898483	49.83	440300	42.86	0.19	0.970761	0	0	-4.69527	0.230999	58.78	6.12249	9.22651
78	2019	0.809302	0.180488	0.912146	48.67	440300	33.33	0.16	0.969175	0	0	-4.32889	0.234496	60.93	6.31355	9.37101
78	2021	0.805651	0.183197	0.92673	47.51	440300	33.33	0.13	0.934883	0	0	-5.39422	0.246371	62.94	6.44889	9.12271
78	2022	0.831447	0.156156	0.940544	47.62	440300	33.33	0.17	0.920441	0	0.693147	-3.96448	0.254066	61.62	6.49072	9.28702
88	2007	0.044432	0.405905	0.983911	73.98	440300	0		11.292	0	0	-4.95744	0.200972	49.84	5.36308	9.15736
88	2008	0.080665	0.818698	0.821216	73.25	440300	33.33		11.0852	0	0	-4.58614	0.205098	51.04	5.43403	9.40985
88	2009	0.079491	0.660464	0.836871	70.63	440300	33.33		16.331	0	0	-4.34745	0.208004	53.25	5.50923	9.22483
88	2010	0.078657	0.76788	0.845251	68.42	440300	33.33		18.843	0	0	-4.61269	0.210401	52.72	5.56402	9.2323
88	2011	0.077074	0.629973	0.868022	71.33	440300	33.33		8.68386	0	0	-4.71319	0.213781	53.5	5.59434	9.24966
88	2012	0.074929	0.592574	0.858301	73.38	440300	33.33		6.70848	0	0	-4.24446	0.218199	55.65	5.66504	9.09403
88	2013	0.085955	0.417557	0.870595	68.77	440300	33.33		6.03038	0	0	-4.4918	0.2204	56.54	5.7414	9.04145
88	2014	0.188218	0.270656	0.898501	70.1	440300	33.33		12.4091	0	0	-4.66614	0.223661	57.39	5.80874	9.14836
88	2015	0.229364	0.327341	0.976216	78.26	440300	33.33		3.22688	0	0	-3.66355	0.226318	58.78	5.8749	9.18738
88	2016	0.215342	0.414631	0.970268	78.26	440300	33.33		4.55099	0	0	-5.32904	0.228676	60.05	5.95584	9.27491
88	2017	0.238875	0.41335	0.975039	78.13	440300	33.33		2.91081	0	0	-3.86555	0.227674	59.415	6.07764	9.27031
88	2018	0.248857	0.630796	0.979196	78.13	440300	33.33		2.2432	0	0	-4.69527	0.230999	58.78	6.12249	9.22651
88	2019	0.257485	0.594019	0.976644	78.13	440300	33.33		1.58771	0	0	-4.32889	0.234496	60.93	6.31355	9.37101
88	2021	0.26846	0.651461	0.983013	75.87	440300	33.33	0.23	1.68912	0	0	-5.39422	0.246371	62.94	6.44889	9.12271
88	2022	0.337973	0.640581	0.9263	75.64	440300	33.33	0.12	2.93493	0	0	-3.96448	0.254066	61.62	6.49072	9.28702
89	2007	0.074023	0.413915	0.95839	61.37	440300	37.5		4.35672	0	0	-4.95744	0.200972	49.84	5.36308	9.15736
89	2008	0.139359	0.659581	0.960202	69.12	440300	33.33		3.41978	0	0	-4.58614	0.205098	51.04	5.43403	9.40985
89	2009	0.103256	0.597621	0.963079	66.09	440300	33.33		3.63472	0	0	-4.34745	0.208004	53.25	5.50923	9.22483
89	2010	0.104214	0.742496	0.955733	64.46	440300	33.33		1.69341	0	0	-4.61269	0.210401	52.72	5.56402	9.2323
89	2011	0.251293	0.738188	0.967969	65.49	440300	33.33		2.96944	0	0	-4.71319	0.213781	53.5	5.59434	9.24966
89	2012	0.293495	0.768722	0.97244	64.13	440300	33.33		2.0035	0	0	-4.24446	0.218199	55.65	5.66504	9.09403
89	2013	0.341296	0.686945	0.976269	66.75	440300	33.33		0.791722	0	0	-4.4918	0.2204	56.54	5.7414	9.04145
89	2014	0.376038	0.543138	0.980493	65.61	440300	33.33		0.865746	0	0	-4.66614	0.223661	57.39	5.80874	9.14836
89	2015	0.142207	0.556295	0.979671	63.5	440300	33.33		1.27362	0	0	-3.66355	0.226318	58.78	5.8749	9.18738
89	2016	0.141008	0.590122	0.980971	68.33	440300	33.33		1.67153	0	0	-5.32904	0.228676	60.05	5.95584	9.27491
89	2017	0.144605	0.568439	0.982146	72.24	440300	33.33		2.00688	0	0	-3.86555	0.227674	59.415	6.07764	9.27031
89	2018	0.13351	0.655947	0.981358	69.7	440300	33.33		2.22645	0	0	-4.69527	0.230999	58.78	6.12249	9.22651
89	2019	0.138555	0.549576	0.982094	69.29	440300	33.33		1.69916	0	0	-4.32889	0.234496	60.93	6.31355	9.37101
89	2021	0.547947	0.404314	0.989285	64.85	440300	33.33		1.10655	0	0	-5.39422	0.246371	62.94	6.44889	9.12271
89	2022	0.574362	0.350077	0.988049	65.03	440300	33.33		0.626915	0	0	-3.96448	0.254066	61.62	6.49072	9.28702
90	2007	0.532721	0.377599	0.986939	59.91	440300	36.36		0.518471	0	0	-4.95744	0.200972	49.84	5.36308	9.15736
90	2008	0.613565	0.431511	0.988152	44.99	440300	40		0.443225	0	0	-4.58614	0.205098	51.04	5.43403	9.40985
90	2009	0.552343	0.307213	0.994165	49.26	440300	42.86		0.335967	0	0	-4.34745	0.208004	53.25	5.50923	9.22483
90	2010	0.539683	0.430255	0.994771	45.72	440300	42.86		0.349846	0	0	-4.61269	0.210401	52.72	5.56402	9.2323
90	2011	0.590704	0.406148	0.980187	43.24	440300	50		0.286961	0	0	-4.71319	0.213781	53.5	5.59434	9.24966
90	2012	0.624482	0.351308	0.985809	41.19	440300	42.86	0.29	0.400603	0	0	-4.24446	0.218199	55.65	5.66504	9.09403
90	2013	0.655718	0.332665	0.988209	39.63	440300	42.86	0.17	0.519547	0	0	-4.4918	0.2204	56.54	5.7414	9.04145
90	2014	0.664769	0.247179	0.989923	51.3	440300	42.86	0.24	0.501787	0	0	-4.66614	0.223661	57.39	5.80874	9.14836
90	2015	0.625577	0.28231	0.993573	59.31	440300	42.86	0.23	0.613133	0	0	-3.66355	0.226318	58.78	5.8749	9.18738
90	2016	0.671569	0.279455	0.992879	58.11	440300	42.86	0.17	0.493272	0	0	-5.32904	0.228676	60.05	5.95584	9.27491
90	2017	0.74455	0.224841	0.994623	58.1	440300	42.86	0.38	0.375752	0	0	-3.86555	0.227674	59.415	6.07764	9.27031
90	2018	0.724716	0.295045	0.998289	58.31	440300	42.86	0.31	0.457449	0	1.79176	-4.69527	0.230999	58.78	6.12249	9.22651
90	2019	0.760364	0.238202	0.995898	54.15	440300	42.86	0.77	0.353632	0	1.94591	-4.32889	0.234496	60.93	6.31355	9.37101
90	2021	0.785596	0.221276	0.981228	50.11	440300	37.5	1.79	0.606783	0	2.48491	-5.39422	0.246371	62.94	6.44889	9.12271
90	2022	0.79643	0.215679	0.976785	49.86	440300	37.5	1.99	0.64645	0	2.89037	-3.96448	0.254066	61.62	6.49072	9.28702
96	2007	0.132568	0.452349	0.974563	69.48	440300	41.67		3.43505	0	0	-4.95744	0.200972	49.84	5.36308	9.15736
96	2008	0.05046	0.854349	0.973857	69.42	440300	38.46		8.4282	0	0	-4.58614	0.205098	51.04	5.43403	9.40985
96	2009	0.102706	0.390878	0.833608	65.41	440300	36.36		4.0516	0	0	-4.34745	0.208004	53.25	5.50923	9.22483
96	2010	0.079303	0.482415	0.839667	64.75	440300	36.36		5.98241	0	0	-4.61269	0.210401	52.72	5.56402	9.2323
96	2011	0.088711	0.764845	0.86086	64.09	440300	36.36		5.03672	0	0	-4.71319	0.213781	53.5	5.59434	9.24966
96	2012	0.09312	0.81827	0.863274	63.02	440300	36.36		4.45006	0	0	-4.24446	0.218199	55.65	5.66504	9.09403
96	2013	0.085742	0.636127	0.869488	62.22	440300	36.36		5.79623	0	0	-4.4918	0.2204	56.54	5.7414	9.04145
96	2014	0.070359	0.444673	0.870841	65.83	440300	36.36		8.40297	0	0	-4.66614	0.223661	57.39	5.80874	9.14836
96	2015	0.089219	0.22388	0.883671	59.16	440300	36.36		7.5092	0	0	-3.66355	0.226318	58.78	5.8749	9.18738
96	2016	0.051592	0.296944	0.895777	67.03	440300	36.36		13.1447	0	0	-5.32904	0.228676	60.05	5.95584	9.27491
96	2017	0.0593	0.343952	0.902614	70.37	440300	36.36		11.3326	0	0	-3.86555	0.227674	59.415	6.07764	9.27031
96	2018	0.055786	0.504478	0.907787	74.16	440300	36.36		11.9388	0	0	-4.69527	0.230999	58.78	6.12249	9.22651
96	2019	0.07143	0.446874	0.91868	77.12	440300	36.36		10.7348	0	0	-4.32889	0.234496	60.93	6.31355	9.37101
96	2021	0.055024	0.610305	0.939314	79.33	440300	36.36		16.0233	0	1.09861	-5.39422	0.246371	62.94	6.44889	9.12271
96	2022	0.054761	0.600415	0.928367	77.51	440300	40		16.0498	0	0	-3.96448	0.254066	61.62	6.49072	9.28702
99	2007	0.402758	0.306058	0.993108	52.92	440300	33.33		1.05282	0	0	-4.95744	0.200972	49.84	5.36308	9.15736
99	2008	0.378659	0.580957	0.993325	52.72	440300	33.33		1.91953	0	0	-4.58614	0.205098	51.04	5.43403	9.40985
99	2009	0.391922	0.398233	0.993993	49.08	440300	33.33		1.69478	0	0	-4.34745	0.208004	53.25	5.50923	9.22483
99	2010	0.356164	0.341983	0.994172	49.19	440300	33.33		1.98706	0	0	-4.61269	0.210401	52.72	5.56402	9.2323
99	2011	0.3603	0.368948	0.994729	51.58	440300	33.33		1.69708	0	0	-4.71319	0.213781	53.5	5.59434	9.24966
99	2012	0.435512	0.363577	0.995758	49.3	440300	33.33		2.80662	0	0	-4.24446	0.218199	55.65	5.66504	9.09403
99	2013	0.360138	0.396725	0.995845	45.67	440300	33.33		1.22272	0	0	-4.4918	0.2204	56.54	5.7414	9.04145
99	2014	0.388661	0.270565	0.996627	48.37	440300	33.33		1.56669	0	0	-4.66614	0.223661	57.39	5.80874	9.14836
99	2015	0.432835	0.253404	0.996856	44.83	440300	33.33		1.35329	0	0	-3.66355	0.226318	58.78	5.8749	9.18738
99	2016	0.412218	0.315568	0.979822	47.34	440300	38.46		1.25584	0	0	-5.32904	0.228676	60.05	5.95584	9.27491
99	2017	0.455037	0.381755	0.98308	48.35	440300	33.33		1.69007	0	0	-3.86555	0.227674	59.415	6.07764	9.27031
99	2018	0.434482	0.544798	0.983399	47.23	440300	33.33		1.93785	0	0	-4.69527	0.230999	58.78	6.12249	9.22651
99	2019	0.42148	0.487965	0.98429	48.24	440300	33.33		1.40753	0	0	-4.32889	0.234496	60.93	6.31355	9.37101
99	2021	0.251649	0.619691	0.986276	49.92	440300	31.25	3.02	4.39663	0	0	-5.39422	0.246371	62.94	6.44889	9.12271
99	2022	0.207693	0.737336	0.986566	45.96	440300	41.67	0.85	3.97533	0	0	-3.96448	0.254066	61.62	6.49072	9.28702
151	2007	0.15343	0.349359	0.993055	52.8	110000	33.33		3.21735	0	0		0.161439	72.09	7.10189	9.0587
151	2008	0.224753	0.716304	0.997613	51.95	110000	33.33		1.99485	0	0		0.165005	73.25	7.17077	9.21114
151	2009	0.197865	0.36428	0.982455	53.19	110000	33.33		2.36762	0	0		0.166957	75.53	7.12836	9.15905
151	2010	0.190006	0.24634	0.982362	50.04	110000	33.33		2.50673	0	0		0.169224	75.11	7.13791	9.15335
151	2011	0.272902	0.318997	0.983818	49.43	110000	33.33		1.95723	0	0		0.17097	76.07	7.15376	9.22464
151	2012	0.45525	0.338974	0.988774	51.63	110000	33.33		1.52025	0	0		0.172998	76.46	7.16897	9.17243
151	2013	0.606677	0.27558	0.992682	52.5	110000	33.33		1.44108	0	0		0.174546	76.85	7.18334	9.1202
151	2014	0.656582	0.141972	0.993924	52.42	110000	33.33		1.33977	0	0		0.176436	77.95	7.19624	9.13411
151	2015	0.579701	0.126665	0.992757	48.38	110000	33.33		1.50389	0	0		0.178103	79.65	7.20504	9.0497
151	2016	0.517535	0.156159	0.989209	47.84	110000	37.5	4.4	1.58519	0	0		0.179643	80.23	7.21818	9.21234
151	2017	0.54077	0.217877	0.990121	47.89	110000	33.33	2.99	1.33198	0	0		0.181037	80.56	7.21524	8.98782
151	2018	0.536344	0.250968	0.990104	47.61	110000	33.33	4.66	0.911669	0	0		0.182274	80.98	7.22766	9.24783
151	2019	0.60374	0.218577	0.991366	49.51	110000	33.33	5	0.728237	0	0		0.183473	83.52	7.2428	9.25215
151	2021	0.608654	0.299115	0.880493	55.39	110000	40	3	1.10127	0	1.09861		0.185379	81.67	7.25488	8.91825
151	2022	0.732907	0.174095	0.9393	55.5	110000	36.36	1.1	1.10298	0	0		0.186863	83.86	7.26473	8.77416
153	2007	0.413116	0.361054	0.92901	50.64	340200	42.86		0.852937	0	0	-5.51609	0.318756	37.21	5.44441	8.81299
153	2008	0.438817	0.496665	0.933691	49.45	340200	33.33		0.829944	0	0	-5.71347	0.325014	34.13	5.44583	8.95777
153	2009	0.436987	0.300249	0.935327	51.35	340200	28.57		0.974939	0	0	-5.39321	0.329213	32.72	5.44285	9.05684
153	2010	0.40916	0.258265	0.876751	45.49	340200	33.33		0.821392	0	0	-5.34931	0.335544	30.38	5.44025	8.97866
153	2011	0.419497	0.375416	0.868704	42.24	340200	33.33		0.697212	0	0	-5.27454	0.340784	27.66	5.95687	9.08546
153	2012	0.465688	0.343081	0.88042	42.14	340200	33.33	1.34	0.686438	0	0.693147	-6.00815	0.346112	27.85	5.95168	9.01882
153	2013	0.467801	0.350567	0.912814	42.91	340200	33.33	1.89	1.08264	0	0	-5.18496	0.35063	27.75	5.95454	8.95905
153	2014	0.487414	0.238392	0.923232	40.66	340200	33.33	1.77	0.739468	1	0	-5.39656	0.346898	30.98	5.95454	8.90639
153	2016	0.537108	0.215086	0.945773	35.4	340200	33.33	1.74	0.724094	1	0	-5.67	0.359647	39.3	5.96358	9.01481
153	2017	0.559038	0.302495	0.952563	34.32	340200	33.33	2.45	0.734193	1	0	-4.33543	0.363019	41.535	5.96358	8.99529
153	2018	0.570549	0.386338	0.951302	36.55	340200	33.33	2.92	0.687311	1	0	-5.1951	0.359687	43.77	5.96615	8.90137
153	2019	0.627174	0.308965	0.958519	35.56	340200	37.5	2.73	0.615518	1	0	-6.00636	0.363181	47.4	5.96871	8.80612
153	2021	0.591833	0.25975	0.955371	37.76	340200	33.33	2.69	0.585935	1	0	-5.46411	0.349624	48.43	5.96358	9.02545
153	2022	0.607369	0.248858	0.960136	31.38	340200	33.33	2.03	0.587833	1	0	-5.72336	0.374256	48.58	5.96101	9.14045
157	2007	0.560398	0.123247	0.953935	63.2465	430100	57.14		0.832436	0	0	-4.68132	0.282087	48.7	6.4589	8.57979
157	2008	0.771943	0.175204	0.810309	61.5	430100	57.14		0.680446	0	0	-4.7828	0.286692	42.03	6.47102	8.97904
157	2009	0.77615	0.147228	0.868486	55.95	430100	57.14		0.730902	0	0	-5.96061	0.290641	44.64	6.48095	8.80463
157	2010	0.563865	0.268566	0.931395	57.76	430100	57.14		1.37363	0	1.09861	-5.11022	0.294058	41.96	6.48219	8.93617
157	2011	0.502181	0.392384	0.937986	56.79	430100	57.14		1.47685	0	2.83321	-4.4864	0.299789	39.58	6.4886	8.94377
157	2012	0.53707	0.363786	0.948591	54.39	430100	57.14	3.58	1.59055	0	2.99573	-4.37743	0.303162	39.61	6.49466	8.98907
157	2013	0.530345	0.469886	0.946763	54.11	430100	57.14	4.73	1.84061	0	2.48491	-5.25229	0.308239	40.7	6.49798	9.05146
157	2014	0.56006	0.394917	0.946584	49.72	430100	57.14	4.66	2.52176	0	1.38629	-5.01056	0.309639	41.81	6.51085	8.85481
157	2015	0.566712	0.431805	0.928807	51.6	430100	50	5.07	2.00453	1	2.3979	-4.36743	0.313979	45.06	6.52409	8.9774
157	2016	0.576009	0.435982	0.922489	51.92	430100	57.14	4.49	2.08741	1	2.07944	-4.45916	0.31732	47.8	6.54678	8.9774
157	2017	0.540256	0.475211	0.925133	50.74	430100	57.14	3.75	2.17228	1	2.30259	-4.96749	0.320652	51.275	6.56527	9.2014
157	2018	0.585172	0.458132	0.934766	51.17	430100	57.14	3.76	1.53472	1	2.94444	-4.4725	0.327619	54.75	6.59305	9.27228
157	2019	0.570609	0.385375	0.933733	61.59	430100	57.14	4.83	1.48656	1	1.60944	-4.11549	0.327961	58.54	6.6053	9.28749
157	2021	0.522225	0.465583	0.939215	55.55	430100	57.14	6.3	1.52504	1	2.83321	-4.29569	0.288502	57.22	6.63463	9.4525
157	2022	0.53886	0.492877	0.935869	55.05	430100	57.14	8.27	1.22714	1	3.17805	-4.73986	0.334114	56.75	6.64509	9.44391
158	2007	0.549737	0.330957	0.825463	61.65	130100	33.33		0.439677	0	0	-4.1774	0.156823	37.65	6.86281	9.03026
158	2008	0.484158	0.521781	0.904249	64.86	130100	33.33		0.759692	0	0	-4.02211	0.159921	38.9	6.8747	9.26521
158	2009	0.455477	0.269044	0.956653	52.46	130100	33.33		0.749431	0	0	-4.3547	0.163649	40.15	6.88593	9.1885
158	2010	0.49943	0.33139	0.952134	52.13	130100	33.33		0.695579	0	0	-4.84245	0.166043	40.51	6.89787	9.12978
158	2011	0.543603	0.420374	0.971506	50.65	130100	33.33		0.622744	0	0	-5.11564	0.168926	40.07	6.90605	9.11811
158	2012	0.575353	0.423959	0.964432	51.18	130100	33.33	2.14	0.742819	0	0	-4.2564	0.171102	40.16	6.91404	9.02293
158	2013	0.576942	0.387261	0.965571	51.94	130100	33.33	1.32	0.594287	0	0	-5.11554	0.172194	41.44	6.91195	9.07932
158	2014	0.554528	0.248041	0.965028	52.92	130100	33.33	0.95	0.445108	0	0	-4.92119	0.173136	43.81	6.93333	9.27172
158	2015	0.503495	0.241463	0.791482	62.75	130100	36.36	0.71	0.774671	0	0.693147	-4.15692	0.175397	45.84	6.93716	9.21602
158	2016	0.551411	0.303633	0.8103	62.81	130100	36.36	1.68	0.982375	0	0	-5.29203	0.17717	46.44	6.94601	9.25196
158	2017	0.52987	0.350463	0.812701	62.36	130100	36.36	1.81	0.975863	0	0.693147	-5.9754	0.179701	50.975	6.88141	9.24019
158	2018	0.569219	0.366258	0.825993	63.25	130100	36.36	1.48	0.975693	0	1.09861	-4.85238	0.18224	55.51	6.89061	9.18132
158	2019	0.581776	0.310807	0.822522	54.11	130100	36.36	2.71	0.865721	0	1.09861	-4.38186	0.184321	60.74	6.9594	9.17513
158	2021	0.628158	0.288097	0.836806	44.74	130100	36.36	3.14	0.854762	0	0.693147	-3.96637	0.171069	59.75	6.95845	9.28712
158	2022	0.641041	0.303771	0.837914	44.67	130100	36.36	4.04	0.880922	0	1.09861	-4.63385	0.189659	59.27	6.9613	9.28089
159	2007	0.531397	0.23115	0.911916	55.68	650100	33.33		0.574098	0	0	-5.84699	0.00661849	59.42	5.44803	9.07039
159	2008	0.456378	0.438058	0.905405	55.5	650100	33.33		0.996738	0	0	-6.89691	0.00681725	56.54	5.46827	9.54474
159	2009	0.493682	0.206224	0.897762	46.21	650100	33.33		0.859751	0	0	-5.78023	0.00691833	57.15	5.48972	9.21752
159	2010	0.467699	0.196218	0.942523	35.81	650100	33.33		1.41457	0	0	-6.65547	0.00701044	53.65	5.49729	9.23328
159	2011	0.362134	0.400708	0.937699	32.89	650100	33.33		1.38785	0	0	-5.84224	0.00713233	53.78	5.52306	9.23063
159	2012	0.302494	0.521219	0.949822	32.59	650100	33.33		1.41151	0	0	-6.70967	0.007258	57.39	5.55606	9.15652
159	2013	0.30427	0.472113	0.946607	32.81	650100	33.33		1.65472	1	0	-5.86344	0.00736029	59.08	5.57557	9.02341
159	2014	0.264477	0.38449	0.946797	33.56	650100	33.33		1.97703	1	0	-5.98381	0.00749047	62.08	5.59061	9.09583
159	2015	0.260288	0.416126	0.952937	33.13	650100	33.33		1.73887	1	0	-5.99431	0.00759161	68.88	5.59035	9.00307
159	2016	0.292732	0.440636	0.960576	33.45	650100	33.33		1.3842	1	0	-6.19763	0.00761879	70.22	5.59471	9.26369
159	2017	0.310459	0.602153	0.959611	32.24	650100	33.33		1.26902	1	0	-5.76741	0.00776063	69.405	5.41165	9.27482
159	2018	0.218467	0.814543	0.956051	32.33	650100	33.33	1.99	1.36097	1	0	-6.50606	0.00789016	68.59	5.40717	9.25989
159	2019	0.224618	0.648574	0.958256	29.17	650100	33.33	3.99	1.35152	1	0	-5.6276	0.00794916	72.65	5.42935	9.30747
159	2022	0.151369	0.685229	0.719957	35.09	650100	37.5	1.68	1.90141	1	0	-6.49417	0.00814581	70.09	5.48064	9.37958
301	2007	0.275575	0.196569	0.959163	40.3	320500	40		0.668586	0	0	-5.13864	0.332633	34.56	6.43844	9.18225
301	2008	0.353383	0.489045	0.895672	41.27	320500	33.33		0.492229	1	0	-4.9749	0.339369	36.36	6.44691	9.34662
301	2009	0.359717	0.25004	0.776463	43.81	320500	25		0.724658	1	0	-4.60497	0.346201	39.41	6.45251	9.22257
301	2010	0.319968	0.343437	0.933655	41.7	320500	57.14		1.27097	1	0	-4.97081	0.348096	41.38	6.45937	9.05882
301	2011	0.265155	0.582233	0.937473	39.92	320500	44.44		1.01949	1	0	-5.89007	0.352103	42.75	6.46661	9.14281
301	2012	0.247966	0.579092	0.912514	39.9	320500	44.44		0.909353	1	0	-4.86288	0.357785	44.24	6.47512	9.03848
301	2013	0.191626	0.640831	0.950289	39.06	320500	37.5		1.84573	1	0	-5.13662	0.362673	45.73	6.48433	9.00528
301	2014	0.215455	0.441533	0.883261	38.59	320500	42.86		1.97294	1	0	-5.80676	0.366595	48.43	6.49542	9.03301
301	2015	0.264025	0.36055	0.87645	39.67	320500	42.86		1.51641	1	0	-4.53374	0.370385	49.94	6.5043	9.23455
301	2016	0.302185	0.432309	0.926393	39.31	320500	42.86		0.91336	1	0	-4.31234	0.374335	51.54	6.52062	9.25942
301	2017	0.186972	0.49213	0.95845	39.26	320500	50		3.93913	1	0	-4.89645	0.375602	51.175	6.53959	9.16471
301	2018	0.407513	0.526652	0.932425	81.99	320500	42.86	3.82	0.630255	1	0	-4.25453	0.378893	50.81	6.5582	9.11866
301	2019	0.563384	0.416593	0.939325	82.37	320500	42.86	3.01	0.571795	1	0	-4.01225	0.386833	51.51	6.58479	9.07567
301	2021	0.777216	0.189774	0.971594	80.38	320500	42.86	2.76	0.475827	1	1.09861	-6.16404	0.372981	51.31	6.63726	9.10875
301	2022	0.785616	0.172875	0.970726	76.51	320500	42.86	2.51	0.295033	1	0	-4.24881	0.398497	51.11	6.65415	9.25493
333	2013	0.596883	0.338781	0.935462	55.74	440600	35.71		0.794899	0	2.89037	-4.57189	0.585747	36.1	5.94699	9.11482
333	2014	0.61983	0.29035	0.947098	55.75	440600	38.46		0.895046	0	3.61092	-5.1009	0.587549	36.36	5.95739	9.13906
333	2015	0.565113	0.32397	0.955096	56.87	440600	41.67	3.8	1.05981	0	3.55535	-4.49944	0.595884	37.83	5.96607	8.99702
333	2016	0.595683	0.247506	0.926146	49.53	440600	40	3.8	1.06209	0	3.93183	-5.28032	0.601716	38.69	5.99396	9.1012
333	2017	0.665768	0.159536	0.822372	56.29	440600	40	3.53	1.07638	0	3.93183	-4.24292	0.609239	40.365	6.04263	9.27735
333	2018	0.649397	0.224319	0.828264	59.5	440600	33.33	3.78	1.08819	0	3.93183	-5.26149	0.617653	42.04	6.08222	9.3616
333	2019	0.644	0.181126	0.855306	60.04	440600	50	3.46	1.19992	0	2.63906	-4.74618	0.625492	42.32	6.13556	9.32545
333	2021	0.652464	0.177339	0.883881	58.86	440600	33.33	3.52	0.817959	0	3.2581	-4.92932	0.640865	42.27	6.18415	9.39815
333	2022	0.640464	0.241621	0.892422	61.13	440600	33.33	3.67	1.04222	0	1.79176	-4.60448	0.697149	42.11	6.20658	9.35314
338	2007	0.580443	0.273074	0.948642	64.05	370700	33.33		0.803079	0	1.09861	-5.33986	0.123766	30.34	6.75708	9.06288
338	2008	0.613005	0.371375	0.961907	63.62	370700	35.29		0.84298	0	0	-4.87375	0.126363	30.3	6.76097	9.11625
338	2009	0.567584	0.319319	0.959991	63.98	370700	33.33		1.09303	0	0	-4.98488	0.128685	32.48	6.76717	9.10476
338	2010	0.551952	0.297107	0.972075	62.61	370700	33.33		1.13945	1	1.60944	-5.1917	0.130347	33.65	6.77397	9.05439
338	2011	0.530377	0.405224	0.972483	60.06	370700	33.33		1.09988	1	2.07944	-4.74981	0.131879	34.48	6.77833	9.1412
338	2012	0.526552	0.42268	0.945667	58.76	370700	33.33	4.14	1.32296	1	3.09104	-4.5844	0.133379	36.28	6.77981	9.22009
338	2013	0.562831	0.427492	0.952825	58.68	370700	33.33	4.32	1.34741	1	3.3673	-4.42361	0.135141	38.23	6.78434	9.32036
338	2014	0.660711	0.320217	0.825077	56.79	370700	33.33	4.21	1.07693	1	2.94444	-4.16371	0.137534	39.66	6.79044	8.94494
338	2015	0.636761	0.368441	0.820266	57.15	370700	38.46	4.41	1.15153	1	3.4012	-5.8137	0.142827	43.02	6.7965	8.98394
338	2016	0.728267	0.276038	0.704857	54.12	370700	38.46	3.81	1.02263	1	3.93183	-4.93592	0.142108	43.02	6.80462	9.02377
338	2017	0.702829	0.288676	0.755201	53.66	370700	35.71	3.73	1.02569	1	3.21888	-4.81903	0.143854	45.085	6.81234	8.94533
338	2018	0.696705	0.303838	0.774271	57.06	370700	33.33	4.08	0.986619	1	3.93183	-4.66292	0.145383	47.15	6.81892	9.15662
338	2019	0.705383	0.261417	0.800457	58.25	370700	33.33	4.21	0.958354	1	3.93183	-4.38823	0.14748	50.62	6.82329	9.4087
338	2021	0.628357	0.334501	0.842064	51.98	370700	33.33	4.21	1.11848	1	3.93183	-4.62093	0.145606	50.65	6.82546	9.32732
338	2022	0.645479	0.365519	0.840708	52.19	370700	33.33	5.05	1.12834	1	3.93183	-5.88918	0.152836	49.17	6.82329	9.74987
400	2008	0.50229	0.359478	0.993197	47.43	411000	33.33		1.12767	0	0	-5.08748	0.215181	21.76	6.17368	8.76421
400	2009	0.449573	0.286222	0.99055	44.17	411000	33.33		1.29663	0	0	-5.76402	0.22124	20.6	6.18664	8.71785
400	2010	0.520769	0.218585	0.988751	41.59	411000	33.33		1.41498	0	0	-5.16796	0.225233	20.1	6.19571	8.78202
400	2011	0.580492	0.293052	0.989344	45.03	411000	33.33		1.37631	0	1.09861	-5.41451	0.228387	21.32	6.20476	8.91583
400	2012	0.539772	0.28388	0.993447	43.83	411000	33.33	4.57	1.39387	0	0	-5.20853	0.231651	22.62	6.20496	8.85993
400	2013	0.539619	0.21768	0.995244	38.56	411000	37.5	4.24	1.40235	0	1.60944	-5.03465	0.233438	23.32	6.21461	8.65103
400	2014	0.422345	0.324944	0.99287	46.68	411000	33.33	5.15	1.9755	0	3.04452	-5.26154	0.235671	30.39	6.21621	8.6606
400	2015	0.449712	0.315353	0.991664	53.13	411000	33.33	5.4	1.85103	0	2.77259	-5.72026	0.238089	33.19	6.22608	8.9606
400	2016	0.472021	0.34067	0.984409	54.21	411000	33.33	4.79	1.72298	0	2.56495	-5.34058	0.241406	34.35	6.23637	9.13249
400	2017	0.469273	0.396657	0.97434	52.79	411000	33.33	4.75	1.59018	0	2.63906	-5.84485	0.246874	35.675	6.23245	9.13616
400	2018	0.426969	0.549981	0.966241	51.54	411000	33.33	6.19	1.69773	0	2.70805	-5.45132	0.249479	37	6.23441	8.62623
400	2019	0.42498	0.502354	0.958584	53.75	411000	33.33	5.28	1.82086	0	3.21888	-4.78168	0.251856	37	6.23832	9.07372
400	2021	0.425149	0.300244	0.954601	47.68	411000	33.33	5.14	1.75874	0	3.93183	-5.40849	0.254694	42.71	6.24222	9.09189
400	2022	0.424663	0.38694	0.959683	48.84	411000	33.33	4.61	1.63593	0	3.17805	-4.92136	0.265949	42.86	6.24222	8.69785
401	2007	0.671035	0.163485	0.962395	63.41	130200	33.33		0.573245	0	0	-5.59373	0.0977848	32.25	6.58708	9.11317
401	2008	0.504574	0.410204	0.96838	64.58	130200	33.33		1.06612	0	0	-5.44932	0.100409	31.11	6.59361	9.26974
401	2009	0.643191	0.206811	0.964893	63.51	130200	33.33		0.836395	0	0	-5.9078	0.101627	32.8	6.59973	9.37195
401	2010	0.692911	0.187258	0.961783	63.61	130200	33.33		0.7027	0	0	-5.96991	0.103467	32.42	6.60123	9.33176
401	2011	0.654412	0.29156	0.94679	69.75	130200	33.33		0.474429	0	0	-4.49662	0.105347	30.98	6.60408	9.32812
401	2012	0.677956	0.289255	0.943774	68.35	130200	33.33	0.04	0.577425	0	0	-4.43237	0.108169	31.72	6.61043	9.25177
401	2013	0.677456	0.340101	0.934421	70.31	130200	33.33	0.04	0.545418	0	0	-4.97767	0.107988	32.27	6.60625	8.90477
401	2014	0.694987	0.28105	0.928897	75.3	130200	33.33	0.04	0.420365	0	0	-4.36063	0.108858	33.27	6.62566	8.93314
401	2015	0.725467	0.253904	0.927319	69.52	130200	37.5	0.05	0.3515	0	0	-5.23472	0.10981	35.55	6.62799	9.01323
401	2016	0.730765	0.240966	0.928641	68.35	130200	33.33	0.05	0.440921	0	0	-4.98769	0.110927	35.5	6.63463	9.25856
401	2018	0.615594	0.434494	0.930425	48.47	130200	33.33	0.15	0.738327	0	0	-4.54293	0.114181	38.02	6.632	8.44891
401	2019	0.525172	0.526065	0.909124	46.03	130200	37.5	0.21	0.648607	0	2.19722	-4.13988	0.115874	39.85	6.62936	9.16712
401	2021	0.440104	0.582585	0.896889	70.98	130200	33.33	0.27	0.946427	0	2.56495	-5.17192	0.113241	37.38	6.62274	8.66095
401	2022	0.474307	0.584537	0.89175	70.53	130200	33.33	0.33	0.873544	0	2.48491	-4.93074	0.119673	37.46	6.62274	8.76624
402	2007	0.646314	0.16709	0.958022	43.15	110000	33.33		0.496611	0	0		0.161439	72.09	7.10189	9.0587
402	2008	0.461092	0.485826	0.974516	42.78	110000	33.33		1.46824	0	0		0.165005	73.25	7.17077	9.21114
402	2009	0.623564	0.28457	0.983835	37.95	110000	33.33		1.20096	0	0		0.166957	75.53	7.12836	9.15905
402	2010	0.681675	0.302863	0.989034	34.56	110000	33.33		0.780963	0	0		0.169224	75.11	7.13791	9.15335
402	2011	0.690309	0.310635	0.988325	38.21	110000	33.33		0.482649	0	0		0.17097	76.07	7.15376	9.22464
402	2012	0.699479	0.303172	0.988432	38.78	110000	33.33		0.538548	0	0		0.172998	76.46	7.16897	9.17243
402	2013	0.678514	0.362552	0.989259	35.8	110000	33.33		0.641643	0	0		0.174546	76.85	7.18334	9.1202
402	2014	0.693987	0.27454	0.990765	53.35	110000	33.33		0.534879	0	0		0.176436	77.95	7.19624	9.13411
402	2015	0.72555	0.260978	0.992512	61.84	110000	33.33		0.667716	0	0		0.178103	79.65	7.20504	9.0497
402	2016	0.724098	0.276749	0.99455	68.05	110000	50		0.820774	0	0		0.179643	80.23	7.21818	9.21234
402	2017	0.730814	0.270263	0.995212	69.72	110000	33.33		0.661536	0	0		0.181037	80.56	7.21524	8.98782
402	2018	0.749551	0.28486	0.996139	70.39	110000	33.33		0.59688	0	0		0.182274	80.98	7.22766	9.24783
402	2019	0.759361	0.264664	0.996555	74.45	110000	33.33		0.608949	0	0		0.183473	83.52	7.2428	9.25215
402	2021	0.7415	0.306198	0.996581	67.47	110000	33.33		0.59525	0	0		0.185379	81.67	7.25488	8.91825
402	2022	0.722819	0.335808	0.997472	68.15	110000	33.33		0.674474	0	0		0.186863	83.86	7.26473	8.77416
404	2007	0.744038	0.165492	0.90964	54.08	360200	50		0.483168	0	0	-5.41032	0.128945	34.54	5.05739	9.14846
404	2008	0.673729	0.292357	0.974797	53.69	360200	33.33		0.767622	0	0	-4.62908	0.125654	32.1	5.07035	9.08296
404	2009	0.688138	0.208552	0.980383	56.67	360200	33.33		0.712788	0	0	-5.34633	0.127483	32.53	5.08277	8.93997
404	2010	0.752424	0.176574	0.955214	46.26	360200	33.33		0.635331	0	0	-5.13356	0.129472	30.97	5.10084	8.9675
404	2011	0.776426	0.206265	0.971405	48.89	360200	33.33		0.735635	0	0	-6.22202	0.130496	29.08	5.10958	8.92851
404	2012	0.763796	0.211864	0.965709	41.63	360200	33.33	2.5	0.672817	0	0	-5.117	0.131386	32.71	5.12218	8.41759
404	2013	0.609224	0.359518	0.974489	57.59	360200	33.33	3.12	0.938365	0	0	-4.93102	0.132319	34.03	5.11979	8.48115
404	2014	0.591573	0.328269	0.975663	41.72	360200	33.33	3.03	1.03317	0	0	-5.56461	0.135105	34.42	5.12871	8.59286
404	2015	0.574696	0.330303	0.975258	37.56	360200	33.33	3.45	1.13939	0	0	-5.59668	0.138067	35.91	5.12235	8.68338
404	2016	0.598875	0.311275	0.979501	42.69	360200	33.33	3.17	1.13973	0	0	-5.28861	0.140379	37.1	5.1358	8.96316
404	2017	0.602868	0.381345	0.969457	39.04	360200	37.5	3.29	1.06115	0	0	-5.62911	0.141664	41.455	5.1358	8.64171
404	2018	0.582463	0.491849	0.954026	42.88	360200	33.33	3.32	1.15326	0	0.693147	-5.63381	0.135109	45.81	5.14166	8.77199
404	2019	0.584174	0.487648	0.957988	42.44	360200	33.33	3.31	1.20689	0	0	-4.77419	0.144648	49.16	5.14749	8.97828
404	2021	0.606311	0.445063	0.973234	40.09	360200	33.33	3.44	1.10387	0	0.693147	-5.02865	0.15146	49.36	5.14749	8.75605
404	2022	0.611478	0.425155	0.975743	38.9	360200	33.33	3.62	1.0263	0	0.693147	-5.56515	0.152558	48.93	5.15329	8.75873
407	2007	0.677141	0.133538	0.987276	22.86	370100	36.36		0.467352	0	0	-5.21828	0.224275	48.95	6.40663	8.78156
407	2008	0.550517	0.308046	0.980809	21.94	370100	36.36		0.699462	0	0	-5.23048	0.229192	50.1	6.40521	9.01651
407	2009	0.52568	0.20388	0.981164	22.86	370100	54.55		0.756673	0	0	-4.944	0.233122	51.05	6.40402	8.86007
407	2010	0.5325	0.255848	0.947061	20.9	370100	54.55		0.518778	0	1.09861	-5.05458	0.236685	52.62	6.40536	8.92492
407	2011	0.552447	0.333621	0.949479	16.05	370100	54.55		0.569909	0	1.38629	-4.51446	0.239756	53.09	6.40952	9.08908
407	2012	0.585817	0.21676	0.941179	17.91	370100	36.36		0.674265	0	0	-5.24143	0.243135	54.39	6.41379	9.25827
407	2013	0.615876	0.236085	0.946196	14.6	370100	36.36	1.09	0.599527	0	0.693147	-4.57077	0.247179	55.3	6.42048	8.91731
407	2014	0.506253	0.317456	0.893417	27.61	370100	36.36	0.21	0.810683	0	0.693147	-5.21638	0.248454	55.78	6.4339	9.07315
407	2015	0.494332	0.267287	0.877603	27.85	370100	36.36		0.737869	0	0.693147	-5.10623	0.250934	57.18	6.44052	9.11074
407	2016	0.41451	0.295278	0.846597	41.03	370100	36.36		0.865728	0	0	-4.17296	0.253074	58.9	6.45205	9.16806
407	2017	0.465132	0.319128	0.826498	40.96	370100	44.44		0.659939	0	0	-4.51053	0.249753	59.71	6.46925	9.15863
407	2018	0.574102	0.396469	0.789484	35.44	370100	40	0.38	0.579699	0	0	-4.92698	0.252262	60.52	6.48768	9.22631
407	2019	0.552642	0.432731	0.785076	34.16	370100	40	0.36	0.551516	0	0	-4.57596	0.253312	61.79	6.68211	9.37212
407	2021	0.570659	0.381552	0.813072	39.74	370100	33.33	0.59	0.52254	0	0	-4.45305	0.250455	61.75	6.70686	9.49085
407	2022	0.567544	0.415541	0.816376	36.86	370100	33.33	0.49	0.522097	0	0	-4.66195	0.260026	61.75	6.71052	9.33688
417	2007	0.595032	0.221884	0.919063	49.74	340100	36.36		0.804587	0	0	-5.68627	0.217442	45.24	6.17358	9.02774
417	2008	0.644616	0.252513	0.940483	54.62	340100	36.36		0.743346	0	0	-5.80086	0.222567	43.53	6.18976	9.17833
417	2009	0.645623	0.139374	0.940637	55.1	340100	22.22		0.805392	0	0	-5.16177	0.226479	42.26	6.19935	9.02039
417	2010	0.630959	0.136299	0.936065	56.63	340100	36.36		0.898086	1	0	-5.58544	0.230463	41.17	6.20648	9.02039
417	2011	0.565579	0.256149	0.9372	51.19	340100	36.36		1.188	1	0	-5.97039	0.235107	39.22	6.56117	9.18901
417	2012	0.539711	0.339204	0.943507	48.7	340100	40		1.1637	1	0	-6.574	0.238642	39.17	6.56738	9.09302
417	2013	0.540901	0.385486	0.890785	47.5	340100	36.36		1.0899	1	0	-4.9054	0.241562	39.42	6.56878	9.20884
417	2014	0.532677	0.347356	0.882686	48.33	340100	36.36		1.00178	1	0	-5.06645	0.245618	39.88	6.5706	8.95802
417	2015	0.530825	0.301227	0.879878	54.32	340100	36.36		0.824887	1	0	-5.46988	0.248858	42.75	6.57747	9.06855
417	2016	0.551745	0.349936	0.889249	56.2	340100	40		0.847859	1	0	-5.33231	0.249652	44.99	6.59441	9.24571
417	2017	0.572341	0.357728	0.900333	59.38	340100	36.36		0.791118	1	0	-4.96648	0.252178	47.635	6.61204	8.98143
417	2018	0.575794	0.472833	0.907133	60.13	340100	36.36		0.718623	1	0	-4.80167	0.254547	50.28	6.632	9.15757
417	2019	0.562743	0.476229	0.888282	56.9	340100	36.36		0.592572	1	0	-4.98926	0.257604	60.6	6.64769	8.96047
417	2021	0.609406	0.445734	0.911367	49.55	340100	44.44		0.627928	1	0	-4.59732	0.238292	60.38	6.67708	9.22039
417	2022	0.601921	0.429239	0.91516	44.22	340100	50		0.6712	1	0	-4.44628	0.273438	60.26	6.68586	9.20241
419	2007	0.565869	0.227823	0.967346	58.02	430100	25		0.776751	0	0	-4.68132	0.282087	48.7	6.4589	8.57979
419	2008	0.609326	0.351311	0.922482	54.15	430100	33.33		0.44115	0	0	-4.7828	0.286692	42.03	6.47102	8.97904
419	2009	0.717833	0.174303	0.869936	54.13	430100	37.5		0.369752	0	0	-5.96061	0.290641	44.64	6.48095	8.80463
419	2010	0.718966	0.149558	0.90351	53.42	430100	37.5		0.471297	0	0	-5.11022	0.294058	41.96	6.48219	8.93617
419	2011	0.532363	0.382501	0.916095	54.93	430100	37.5		0.731937	0	0	-4.4864	0.299789	39.58	6.4886	8.94377
419	2012	0.530868	0.395503	0.921704	52.63	430100	33.33		0.805972	0	0	-4.37743	0.303162	39.61	6.49466	8.98907
419	2013	0.520257	0.368367	0.926361	52.68	430100	33.33		0.807046	0	0	-5.25229	0.308239	40.7	6.49798	9.05146
419	2014	0.487812	0.351212	0.928071	52.77	430100	33.33		0.889811	0	0	-5.01056	0.309639	41.81	6.51085	8.85481
419	2015	0.487041	0.29151	0.919657	52.16	430100	33.33		0.932632	1	0	-4.36743	0.313979	45.06	6.52409	8.9774
419	2016	0.475139	0.337944	0.924155	53.23	430100	33.33		0.900696	1	0	-4.45916	0.31732	47.8	6.54678	8.9774
419	2017	0.470669	0.418651	0.930282	54.03	430100	33.33		1.0328	1	0	-4.96749	0.320652	51.275	6.56527	9.2014
419	2018	0.394411	0.717026	0.94355	53.61	430100	33.33		1.16582	1	0	-4.4725	0.327619	54.75	6.59305	9.27228
419	2019	0.374371	0.726332	0.947555	53.04	430100	33.33		1.2511	1	0	-4.11549	0.327961	58.54	6.6053	9.28749
419	2021	0.424588	0.673551	0.957655	53.81	430100	33.33		1.71846	1	0	-4.29569	0.288502	57.22	6.63463	9.4525
419	2022	0.359517	0.54942	0.954955	54.22	430100	33.33		1.85473	1	0	-4.73986	0.334114	56.75	6.64509	9.44391
421	2007	0.681201	0.217811	0.889953	46.28	320100	33.33		0.344414	0	0	-4.97776	0.349334	48.42	6.42676	8.94141
421	2008	0.66825	0.314631	0.913274	43.71	320100	33.33		0.4319	0	0	-4.26573	0.356316	49.99	6.43849	8.9363
421	2009	0.635898	0.261492	0.940813	43.65	320100	33.33		0.53622	0	0	-4.51341	0.361836	51.31	6.44694	8.90395
421	2010	0.636461	0.278613	0.951207	43.16	320100	37.5		0.676663	0	0	-4.34215	0.367093	51.85	6.45113	9.02485
421	2011	0.621109	0.333192	0.955986	43.06	320100	33.33		0.485778	0	0	-4.08546	0.372307	52.4	6.4574	9.01882
421	2012	0.54628	0.386209	0.961436	43.16	320100	37.5		0.605477	1	0	-4.18257	0.370948	53.4	6.46069	9.0216
421	2013	0.47894	0.460348	0.963843	43.2	320100	37.5		0.708859	1	0	-4.24783	0.38008	54.38	6.46785	8.97297
421	2014	0.387614	0.417317	0.975584	43.67	320100	37.5		1.21487	1	0	-5.05944	0.382978	56.49	6.47651	8.92625
421	2015	0.474536	0.443582	0.981558	62.58	320100	37.5		0.720655	1	0	-4.49559	0.386018	57.32	6.48372	9.06103
421	2016	0.491874	0.442954	0.983604	62	320100	37.5		0.342818	1	0	-4.90198	0.38935	58.39	6.49828	9.11151
421	2017	0.686656	0.310614	0.987865	60.94	320100	33.33		0.455111	1	0	-5.04916	0.388577	59.715	6.52503	9.20884
421	2018	0.697497	0.3285	0.988656	58.98	320100	37.5	0.07	0.517841	1	0	-5.02721	0.391984	61.04	6.54822	9.3739
421	2019	0.705187	0.320783	0.991163	59.81	320100	33.33	0.1	0.471211	1	0.693147	-4.49547	0.399977	62.02	6.56667	9.18266
421	2021	0.712896	0.314649	0.993145	61.49	320100	33.33	0.23	0.463661	1	0	-3.78716	0.354207	62.05	6.59987	9.22148
421	2022	0.740399	0.280937	0.994107	58.08	320100	37.5	0.13	0.336656	1	0	-4.5519	0.40657	62.24	6.60665	9.07349
423	2007	0.214278	0.091896	0.946708	37.99	371500	38.46		2.65324	0	0	-5.1494	0.154719	25.87	6.36604	9.14995
423	2008	0.234181	0.233387	0.956895	39.35	371500	33.33		2.23249	0	0	-5.39403	0.15725	26.08	6.37317	9.11041
423	2009	0.210992	0.163466	0.959693	38.74	371500	33.33		3.65861	0	0	-5.00665	0.159278	26.94	6.38332	9.22936
423	2010	0.2169	0.082404	0.964221	37.42	371500	33.33		3.21081	0	0	-5.25285	0.161366	29.38	6.39448	9.08998
423	2011	0.177752	0.120527	0.965201	33.01	371500	33.33		4.33407	0	0	-4.86473	0.164348	30.66	6.40556	9.19319
423	2012	0.190484	0.15714	0.971381	32.93	371500	33.33	3.74	4.04033	0	0	-4.99563	0.168453	32.73	6.3894	9.13357
423	2013	0.149746	0.189988	0.969035	33.91	371500	33.33	3.07	4.42352	1	0	-4.50281	0.168382	34.72	6.39443	9.08772
423	2014	0.192	0.233577	0.968852	33.6	371500	33.33	3.13	2.92027	1	0	-4.58668	0.169737	36.05	6.41853	8.98444
423	2015	0.177256	0.198265	0.976775	34.77	371500	33.33	2.86	3.2354	1	0	-5.13488	0.171802	37.05	6.43503	8.9359
423	2016	0.157136	0.227951	0.981442	38.68	371500	33.33	2.66	3.06511	1	0	-4.87548	0.173668	38.7	6.45205	8.97651
423	2017	0.202369	0.23551	0.973356	45.82	371500	33.33	3.06	2.47121	1	0	-4.92826	0.175699	39.87	6.46303	9.05766
423	2018	0.183198	0.398851	0.969561	50.46	371500	33.33	3.32	3.00141	1	0	-4.01204	0.177462	41.04	6.4708	9.08398
423	2019	0.139923	0.404804	0.963524	50.06	371500	33.33	6.96	2.96839	1	0	-4.27026	0.179428	50.24	6.47389	9.12674
423	2021	0.140407	0.298225	0.964746	45.86	371500	37.5	3.84	4.86732	1	0	-5.05998	0.179226	49.19	6.47543	9.09403
423	2022	0.18055	0.358168	0.973639	45.98	371500	37.5	3.41	4.06771	1	0	-4.45312	0.184477	48.03	6.46615	9.21622
425	2007	0.606849	0.136924	0.971228	43.75	320300	33.33		0.691337	0	0	-4.96705	0.236293	36.02	6.84795	9.10398
425	2008	0.637826	0.152892	0.95825	53.222	320300	33.33		0.572408	0	0	-5.19119	0.241381	36.64	6.85421	9.09482
425	2009	0.707521	0.171901	0.926635	66.267	320300	37.5		0.728419	0	0	-5.23263	0.24541	37.29	6.86548	9.0187
425	2010	0.513903	0.295101	0.953863	73.02	320300	33.33		1.1819	0	1.09861	-4.92698	0.247915	39.71	6.8813	8.87151
425	2011	0.563431	0.362389	0.961808	65.63	320300	44.44		1.2968	0	0	-5.0105	0.253414	40.55	6.8852	8.91718
425	2012	0.613681	0.33963	0.957733	63.55	320300	44.44	4.12	1.39285	0	0.693147	-5.50354	0.253592	41.47	6.89922	8.75998
425	2013	0.598504	0.437115	0.956172	62.15	320300	44.44	3.74	1.61437	0	1.09861	-4.54216	0.25843	42.5	6.91562	8.90924
425	2014	0.581602	0.332516	0.955212	56.49	320300	44.44	3.24	1.45853	1	2.19722	-4.7925	0.260276	45.21	6.93196	8.99826
425	2015	0.517557	0.394774	0.964933	53.81	320300	44.44	3.4	1.4039	1	2.3979	-5.0392	0.262104	46.24	6.93702	8.99305
425	2016	0.534267	0.434161	0.958603	54.42	320300	37.5	4.11	1.22116	1	2.3979	-4.65569	0.263887	47.38	6.9489	9.10287
425	2017	0.516661	0.413734	0.960155	52.44	320300	50	5.51	1.2824	1	2.99573	-4.8409	0.265223	48.205	6.94698	9.1072
425	2018	0.504644	0.534612	0.964045	57.92	320300	50	4.54	1.31296	1	3.52636	-4.43406	0.267839	49.03	6.95273	9.11943
425	2019	0.564685	0.393475	0.968988	59.89	320300	44.44	4.15	1.35303	1	3.21888	-5.06466	0.270544	50.1	6.94986	9.03551
425	2021	0.662188	0.310344	0.971646	54.94	320300	44.44	5.28	1.08255	1	2.63906	-4.98077	0.277761	49.25	6.94312	9.06566
425	2022	0.687841	0.308372	0.963199	52.92	320300	33.33	6.13	0.973794	1	0.693147	-4.17906	0.289803	48.39	6.94022	9.1581
426	2007	0.465867	0.332291	0.813302	54.92	150400	33.33		0.882676	0	0	-6.1305	0.046817	31.96	6.11759	8.87151
426	2008	0.488947	0.513494	0.807083	51.96	150400	33.33		1.06397	0	0	-6.57389	0.0481431	31.05	6.12575	8.96661
426	2009	0.287939	0.287806	0.760294	52.72	150400	33.33		1.3152	0	0	-7.10778	0.0492016	34.24	6.13164	9.01006
426	2010	0.302007	0.245847	0.761148	54.83	150400	33.33		1.20931	0	0	-5.78611	0.0502055	32.43	6.12848	9.02714
426	2011	0.486809	0.30594	0.534343	52.22	150400	33.33		0.32817	0	0	-6.38532	0.0515413	30.72	6.13318	9.12761
426	2012	0.487297	0.245906	0.588586	53.13	150400	33.33		0.121726	0	0	-7.04868	0.0522987	29.5	6.136	8.87305
426	2013	0.358713	0.487511	0.690632	61.17	150400	33.33		0.656484	0	0	-5.81059	0.0530146	33.43	6.14268	9.16952
426	2014	0.299452	0.376881	0.618288	61.37	150400	33.33		0.338061	0	0	-5.64424	0.0536286	36.23	6.1459	8.94442
426	2016	0.501488	0.294153	0.605962	70.68	150400	33.33		0.681248	0	0	-5.54142	0.0550187	37.88	6.13988	9.10108
426	2017	0.423948	0.310516	0.587744	65.72	150400	33.33		0.389839	0	0	-6.0546	0.0557376	43.69	6.1334	8.9161
426	2018	0.427777	0.428898	0.584279	65.86	150400	33.33	0.13	0.22841	0	0	-5.55657	0.0563187	49.5	6.13123	9.16681
426	2019	0.420149	0.438534	0.616163	65.27	150400	33.33		0.217135	0	0	-6.5743	0.0568439	51.31	6.1334	8.98407
426	2021	0.406827	0.348217	0.635174	52.11	150400	33.33		0.106303	0	0	-5.5453	0.0579385	47.04	6.1203	9.09661
426	2022	0.422657	0.392787	0.668518	52.73	150400	33.33	3.61	0.11026	0	0	-6.89751	0.0597182	45.39	6.1203	9.04003
428	2007	0.661628	0.16274	0.960969	55.17	430100	33.33		0.614358	0	0	-4.68132	0.282087	48.7	6.4589	8.57979
428	2008	0.589695	0.372061	0.950637	62.52	430100	33.33		0.549939	0	0	-4.7828	0.286692	42.03	6.47102	8.97904
428	2009	0.626921	0.254233	0.954625	51.53	430100	33.33		0.577105	0	0	-5.96061	0.290641	44.64	6.48095	8.80463
428	2010	0.65925	0.19497	0.953169	52.24	430100	33.33		0.614196	0	0	-5.11022	0.294058	41.96	6.48219	8.93617
428	2011	0.68591	0.256587	0.963779	50.55	430100	55.56		0.354725	0	0	-4.4864	0.299789	39.58	6.4886	8.94377
428	2012	0.731865	0.2269	0.938716	50.71	430100	50		0.177726	0	0	-4.37743	0.303162	39.61	6.49466	8.98907
428	2013	0.76369	0.179907	0.945864	50.38	430100	55.56		0.159514	0	0	-5.25229	0.308239	40.7	6.49798	9.05146
428	2014	0.80305	0.156773	0.945118	49.5	430100	50		0.182778	0	0	-5.01056	0.309639	41.81	6.51085	8.85481
428	2015	0.642123	0.23527	0.949121	68.74	430100	50		0.301538	1	0	-4.36743	0.313979	45.06	6.52409	8.9774
428	2016	0.666576	0.24688	0.935462	72.43	430100	55.56		0.227238	1	0	-4.45916	0.31732	47.8	6.54678	8.9774
428	2017	0.676985	0.29233	0.938068	64.45	430100	55.56		0.283909	1	0	-4.96749	0.320652	51.275	6.56527	9.2014
428	2018	0.658974	0.337613	0.924438	65.48	430100	55.56		0.321416	1	0	-4.4725	0.327619	54.75	6.59305	9.27228
428	2019	0.626011	0.362223	0.92686	64.79	430100	55.56		0.275149	1	0	-4.11549	0.327961	58.54	6.6053	9.28749
428	2021	0.681896	0.254043	0.923816	60.4	430100	50		0.12409	1	0	-4.29569	0.288502	57.22	6.63463	9.4525
428	2022	0.738665	0.130493	0.92166	57.77	430100	55.56		0.100945	1	0	-4.73986	0.334114	56.75	6.64509	9.44391
429	2007	0.348792	0.385044	0.968915	48.54	440100	36.36		0.256306	0	0	-4.73164	0.664872	58.41	6.65219	8.97891
429	2008	0.475639	0.517553	0.989966	45.61	440100	36.36		0.487924	0	0	-5.95036	0.675081	59.02	6.66586	9.02558
429	2009	0.549822	0.397924	0.992558	45.72	440100	50		0.472228	0	0	-4.40277	0.685988	60.85	6.67912	9.1621
429	2010	0.544009	0.444937	0.994372	45.86	440100	36.36		0.409154	0	0	-5.59993	0.695796	61.01	6.6935	9.24677
429	2011	0.597053	0.436833	0.995495	46.64	440100	36.36		0.720991	1	0	-4.32257	0.705343	61.51	6.70392	9.25129
429	2012	0.611355	0.423375	0.996544	47.71	440100	40		0.346858	1	0	-4.62906	0.716694	63.59	6.71332	9.32492
429	2013	0.601973	0.440017	0.99958	48.12	440100	36.36		0.693643	1	0	-4.89637	0.722756	64.62	6.72539	8.92452
429	2014	0.530826	0.490655	0.999596	48.53	440100	36.36		0.58221	1	0	-4.58841	0.730327	65.23	6.73744	8.91516
429	2015	0.493845	0.486598	0.999661	49.12	440100	36.36		0.609141	1	0	-4.00958	0.737515	67.11	6.75132	8.91099
429	2016	0.449772	0.509824	0.999618	68.46	440100	35.71	0.22	1.72874	1	0.693147	-4.28226	0.748663	69.35	6.76964	9.20924
429	2017	0.427832	0.508059	0.999571	68.81	440100	33.33	0.32	1.2004	1	0	-4.39444	0.754098	70.55	6.80128	9.24715
429	2018	0.383508	0.554268	0.999648	69.15	440100	33.33	0.04	0.73905	1	0	-4.54033	0.760647	71.75	6.83411	9.21413
429	2019	0.420036	0.459659	0.999638	70.36	440100	33.33		1.63103	1	0.693147	-3.90798	0.771148	71.62	6.86171	9.14804
429	2021	0.400237	0.531877	0.985775	68.07	440100	33.33	0.26	2.70131	1	1.60944	-4.15257	0.605267	71.56	6.92067	9.38798
429	2022	0.439049	0.490264	0.987824	68.35	440100	33.33	0.35	2.89883	1	1.38629	-4.61471	0.797092	71.47	6.94312	9.44707
501	2007	0.697551	0.116011	0.966993	55.94	420100	36.36		0.614699	0	0	-6.01379	0.283329	50.06	6.72047	9.30556
501	2008	0.70319	0.254478	0.967842	55.8	420100	36.36		0.727937	0	0	-5.56091	0.287435	50.19	6.72652	9.17554
501	2009	0.734018	0.131502	0.794634	57.21	420100	36.36		0.444107	0	0	-5.09819	0.289808	50.42	6.72929	9.35928
501	2010	0.751975	0.123842	0.823042	58.52	420100	36.36		0.430339	0	0	-5.60286	0.295999	51.44	6.7307	9.24609
501	2011	0.769568	0.147016	0.866778	60.71	420100	36.36		0.411547	1	0	-5.07123	0.303048	48.94	6.71925	9.24038
501	2012	0.760921	0.185426	0.854851	66.13	420100	40		0.440974	1	0	-5.16196	0.306695	47.89	6.71259	9.29789
501	2013	0.752536	0.195656	0.864686	64.99	420100	36.36		0.431551	1	0	-4.81238	0.310014	47.72	6.71308	9.35253
501	2014	0.759467	0.189074	0.816545	63.78	420100	40		0.298287	1	0	-4.9146	0.312932	49	6.71938	9.40022
501	2015	0.767476	0.167472	0.842485	56.67	420100	36.36		0.252811	1	0	-4.80016	0.316462	51.02	6.72175	9.09907
501	2016	0.659722	0.269018	0.846785	57.91	420100	40		0.323289	1	0	-4.57285	0.318467	52.84	6.72743	9.1843
501	2017	0.601671	0.31972	0.853142	58.35	420100	36.36		0.291506	1	0	-4.505	0.321212	53.725	6.7511	8.90082
501	2018	0.639567	0.374248	0.691273	57.62	420100	40		0.301355	1	0	-5.79715	0.324386	54.61	6.78559	9.08285
501	2019	0.596956	0.391412	0.708686	53.93	420100	36.36		0.23139	1	0	-4.08702	0.327313	60.75	6.81014	9.04982
501	2021	0.621204	0.417162	0.732816	47.65	420100	36.36		0.274434	1	0	-4.69379	0.267414	62.45	6.84055	9.06358
501	2022	0.648298	0.378772	0.75519	50.81	420100	36.36		0.24309	1	0	-4.2984	0.336207	61.88	6.85119	9.18287
513	2007	0.32413	0.20663	0.924723	56.16	440400	33.33		1.50715	0	0	-5.03624	0.277687	41.89	4.57151	9.01736
513	2008	0.372558	0.369078	0.911952	57.38	440400	33.33		1.3064	0	0	-4.33531	0.284378	42.38	4.60996	9.15567
513	2009	0.287711	0.22517	0.920208	57.88	440400	33.33		1.93287	0	0	-6.04042	0.291052	44.85	4.64102	9.20352
513	2010	0.279313	0.228975	0.92714	60.7	440400	33.33		1.84337	0	0	-4.91983	0.29608	42.55	4.66098	9.17202
513	2011	0.345714	0.449865	0.940597	60.83	440400	33.33		1.6328	0	0	-4.63351	0.301211	42.99	4.67283	9.25837
513	2012	0.435524	0.283186	0.945299	63.51	440400	33.33	5.11	1.02154	0	0	-4.45487	0.306337	45.78	4.67842	9.28164
513	2013	0.451033	0.300575	0.950113	62.46	440400	45.45	5.05	1.00403	0	0	-5.81259	0.307526	46.33	4.69684	8.881
513	2014	0.440964	0.299433	0.950522	76.65	440400	45.45	5.23	0.868585	1	0	-4.34532	0.310698	47.37	4.71133	8.92824
513	2015	0.404534	0.259391	0.955121	71.89	440400	45.45	5.67	0.822193	1	1.09861	-4.88391	0.313717	48.04	4.73136	9.27275
513	2016	0.325153	0.344575	0.961826	71.23	440400	45.45	6.2	1.47149	1	0	-6.1871	0.316864	49.54	4.75359	9.25282
513	2017	0.293382	0.351535	0.976925	68.09	440400	50	6.75	2.3231	1	0	-4.46587	0.319647	49.315	4.78749	9.10598
513	2018	0.326166	0.54717	0.980087	67.7	440400	50	7.76	2.11464	1	0	-4.45137	0.322806	49.09	4.85203	9.08953
513	2019	0.317149	0.406133	0.981498	70.65	440400	50	8.82	2.21101	1	0	-4.29891	0.326218	53.84	4.89784	9.23815
513	2021	0.360313	0.382021	0.98376	67.18	440400	45.45	12.63	1.87866	1	1.09861	-4.35218	0.288343	56.65	5.00395	9.30774
513	2022	0.399302	0.428335	0.973437	65.53	440400	45.45	11.1	2.02009	1	0.693147	-4.72043	0.331105	53.81	5.04986	9.32483
516	2007	0.565539	0.265711	0.911647	53.99	610100	33.33		0.978954	0	0	-5.49547	0.468178	51.52	6.6402	8.90273
516	2008	0.598935	0.357987	0.932655	60.39	610100	33.33		0.864932	0	0	-4.84142	0.475673	50.18	6.65067	8.76764
516	2009	0.611367	0.22815	0.952975	40.56	610100	33.33		0.56055	0	0	-5.17376	0.484952	53.92	6.66271	8.87431
516	2010	0.605198	0.215777	0.959196	38.24	610100	33.33		0.801352	1	0	-4.68869	0.497192	52.2	6.66406	8.93919
516	2011	0.644467	0.201716	0.925371	42.18	610100	33.33		0.456697	1	0	-4.84582	0.502325	51.6	6.67557	8.832
516	2012	0.671566	0.215937	0.937476	38.87	610100	36.36		0.5732	1	0	-5.1412	0.406018	52.42	6.68086	9.01067
516	2013	0.644833	0.197094	0.916064	37.61	610100	36.36		0.592027	1	0	-4.58826	0.516941	52.18	6.69444	8.81269
516	2014	0.545332	0.151595	0.916287	39.47	610100	36.36		0.744884	1	0	-4.71553	0.52013	56.14	6.70478	8.93814
516	2015	0.373586	0.187536	0.902219	35.58	610100	36.36		1.42718	1	0	-4.67097	0.527054	59.55	6.70522	8.96495
516	2016	0.370194	0.201011	0.907406	33.7	610100	36.36		1.41704	1	0	-4.46082	0.529853	61.17	6.71659	9.11074
516	2017	0.377534	0.309692	0.907477	34.03	610100	36.36		0.987981	1	0	-4.28546	0.528653	61.515	6.81014	9.34268
516	2018	0.209426	0.515642	0.92844	34.05	610100	33.33		2.43614	1	0	-4.50607	0.532533	61.86	6.89568	9.45501
516	2019	0.501937	0.344625	0.940725	34.97	610100	33.33		0.840248	1	0	-5.09116	0.544521	63.03	6.86485	9.12663
516	2021	0.599747	0.179084	0.948165	43.16	610100	33.33		0.642789	1	0	-4.67884	0.366765	63.57	6.90775	9.18472
516	2022	0.679528	0.128937	0.941513	43.76	610100	33.33		0.658853	1	0.693147	-4.60089	0.549138	61.74	6.92363	9.13443
519	2007	0.29251	0.270734	0.960857	41.15	510100	42.86		1.64685	0	0	-5.67453	0.186488	47.68	7.01507	8.98382
519	2008	0.252087	0.609991	0.941394	38.76	510100	42.86		1.29791	0	0	-6.45998	0.190169	46.51	7.02639	9.21632
519	2009	0.316073	0.12174	0.948051	39.48	510100	42.86		1.24016	0	0	-5.96706	0.193521	49.59	7.03934	9.09257
519	2010	0.245625	0.134579	0.963828	41.45	430300	42.86		1.15406	0	0	-5.04986	0.551027	33.4	5.66981	9.16691
519	2011	0.256212	0.270131	0.963912	38.86	430300	42.86		1.29515	0	0	-4.70581	0.573112	31.41	5.67435	9.22543
519	2012	0.252177	0.1487	0.96429	37.26	430300	42.86	0.94	1.34585	0	0	-4.56128	0.568558	31.67	5.67949	9.05111
519	2013	0.266653	0.565586	0.974459	66.69	430300	33.33	3.9	1.59256	0	0	-4.82206	0.574357	32.59	5.67298	9.19928
519	2014	0.187715	0.531711	0.964321	64.26	430300	33.33	4.2	1.60443	0	0	-5.14863	0.580434	34.88	5.67847	8.97563
519	2015	0.192024	0.375778	0.965196	61.59	430300	33.33	5.66	1.28726	0	0	-5.11123	0.585611	36.91	5.67088	9.00994
519	2016	0.282296	0.497876	0.942784	56.24	430300	33.33	4.76	1.64624	0	0	-4.2581	0.591906	39.63	5.67332	9.25579
519	2017	0.226262	0.609818	0.941705	58.28	430300	37.5	4.18	2.44492	0	0.693147	-4.30416	0.596288	42.815	5.66643	9.11537
519	2018	0.245685	0.719391	0.947116	58.28	430300	33.33	4.98	2.39231	0	0	-4.95307	0.607126	46	5.66988	8.9717
519	2019	0.256386	0.648094	0.951985	55.76	430300	33.33	5.5	2.32214	0	0	-4.41964	0.612093	44.27	5.66988	9.09515
519	2021	0.357772	0.213845	0.964879	46.29	430300	44.44	5.69	1.87551	0	0.693147	-4.25887	0.625823	41.68	5.64545	9.28758
519	2022	0.350022	0.299244	0.968629	46.7	430300	44.44	8.17	1.87523	0	0.693147	-4.58748	0.627764	41.9	5.63835	9.09504
521	2007	0.683432	0.225955	0.793992	28.72	340100	42.86		0.493618	0	0	-5.68627	0.217442	45.24	6.17358	9.02774
521	2008	0.682342	0.315496	0.829218	32.11	340100	33.33		0.428338	0	0	-5.80086	0.222567	43.53	6.18976	9.17833
521	2009	0.718073	0.194694	0.873885	39.264	340100	33.33		0.64174	0	0	-5.16177	0.226479	42.26	6.19935	9.02039
521	2010	0.614091	0.297503	0.902645	47.85	340100	33.33		0.929144	1	0	-5.58544	0.230463	41.17	6.20648	9.02039
521	2011	0.624569	0.390793	0.913951	48.48	340100	44.44		0.869137	1	0	-5.97039	0.235107	39.22	6.56117	9.18901
521	2012	0.621935	0.389848	0.919631	43.56	340100	44.44		0.999604	1	0.693147	-6.574	0.238642	39.17	6.56738	9.09302
521	2013	0.623602	0.363292	0.93041	43.23	340100	44.44		1.02899	1	0.693147	-4.9054	0.241562	39.42	6.56878	9.20884
521	2014	0.61834	0.339319	0.937043	41.92	340100	33.33		1.02739	1	1.38629	-5.06645	0.245618	39.88	6.5706	8.95802
521	2015	0.622796	0.318011	0.936243	35.68	340100	33.33	6.02	1.08493	1	0	-5.46988	0.248858	42.75	6.57747	9.06855
521	2016	0.586964	0.381788	0.950912	39.65	340100	33.33	5.43	1.21486	1	1.79176	-5.33231	0.249652	44.99	6.59441	9.24571
521	2017	0.676899	0.326573	0.95158	40.05	340100	33.33	4.53	1.01692	1	2.19722	-4.96648	0.252178	47.635	6.61204	8.98143
521	2018	0.66999	0.378972	0.947462	36.9	340100	33.33	4.7	1.00334	1	2.30259	-4.80167	0.254547	50.28	6.632	9.15757
521	2019	0.640058	0.410601	0.934289	36.77	340100	33.33	4.73	1.07533	1	2.70805	-4.98926	0.257604	60.6	6.64769	8.96047
521	2021	0.671189	0.362955	0.937237	36.26	340100	33.33	3.46	0.968027	1	2.83321	-4.59732	0.238292	60.38	6.67708	9.22039
521	2022	0.658092	0.377661	0.944411	39.02	340100	33.33	3.24	0.981692	1	1.60944	-4.44628	0.273438	60.26	6.68586	9.20241
524	2007	0.259517	0.345122	0.943044	53.98	440100	33.33		0.431771	0	0	-4.73164	0.664872	58.41	6.65219	8.97891
524	2008	0.246785	0.559758	0.947716	54.19	440100	33.33		0.732201	0	0	-5.95036	0.675081	59.02	6.66586	9.02558
524	2009	0.242701	0.315584	0.950148	55.64	440100	33.33		0.575236	0	0	-4.40277	0.685988	60.85	6.67912	9.1621
524	2010	0.180748	0.208613	0.948276	54.47	440100	37.5		1.10576	0	0	-5.59993	0.695796	61.01	6.6935	9.24677
524	2011	0.173977	0.334906	0.949032	54.71	440100	33.33		1.64794	1	0	-4.32257	0.705343	61.51	6.70392	9.25129
524	2012	0.177834	0.329349	0.952407	54.55	440100	33.33		2.24416	1	0	-4.62906	0.716694	63.59	6.71332	9.32492
524	2013	0.160154	0.366295	0.95589	55.98	440100	37.5		1.59467	1	0	-4.89637	0.722756	64.62	6.72539	8.92452
524	2014	0.29115	0.154787	0.958608	59.58	440100	33.33		1.37496	1	0	-4.58841	0.730327	65.23	6.73744	8.91516
524	2015	0.269534	0.110513	0.963172	61.57	440100	33.33		3.12133	1	0	-4.00958	0.737515	67.11	6.75132	8.91099
524	2016	0.269299	0.142032	0.964159	58.62	440100	33.33		1.5484	1	0	-4.28226	0.748663	69.35	6.76964	9.20924
524	2017	0.419242	0.39788	0.868367	82	440100	33.33	0.0045	1.27074	1	0	-4.39444	0.754098	70.55	6.80128	9.24715
524	2018	0.432239	0.481433	0.86511	83.32	440100	33.33	0.16	1.8412	1	0	-4.54033	0.760647	71.75	6.83411	9.21413
524	2019	0.425437	0.481112	0.865579	81.32	440100	42.86	0.25	1.66142	1	0	-3.90798	0.771148	71.62	6.86171	9.14804
524	2021	0.283611	0.382115	0.813381	79.03	440100	37.5	0.93	2.06679	1	0	-4.15257	0.605267	71.56	6.92067	9.38798
524	2022	0.310567	0.229741	0.812353	78.02	440100	37.5	1.17	1.58028	1	0	-4.61471	0.797092	71.47	6.94312	9.44707
527	2007	0.673491	0.119907	0.955877	66.17	440600	33.33		0.484726	0	0	-5.17109	0.539753	33.15	5.89187	9.08455
527	2008	0.688136	0.247574	0.885891	65.09	440600	33.33		0.540058	0	0	-4.75073	0.545735	32.2	5.90083	9.04994
527	2009	0.597952	0.189518	0.91489	59.07	440600	33.33		0.811503	0	0.693147	-5.42276	0.551434	35	5.90979	9.07795
527	2010	0.610437	0.204876	0.928045	57.29	440600	33.33		0.69797	0	1.60944	-4.52605	0.561026	35.45	5.9186	8.73841
527	2011	0.57753	0.33748	0.929834	52.82	440600	33.33		0.838722	0	1.38629	-4.98029	0.570779	34.58	5.92906	8.56178
528	2007	0.450719	0.169009	0.957021	59.57	450200	33.33	4.02	0.778425	0	0	-4.73744	0.0966185	31.78	5.89578	8.84923
528	2008	0.577239	0.359582	0.94747	57.34	450200	33.33	4.2	0.689789	0	0	-4.7377	0.0991344	30.13	5.90236	9.22019
528	2009	0.570544	0.209741	0.956007	52.26	450200	33.33	3.91	0.921284	0	0	-4.80723	0.100919	30.51	5.9096	9.07909
528	2010	0.544765	0.247621	0.969342	51.98	450200	33.33	4	1.05294	0	0	-4.65998	0.102692	27.82	5.92343	9.11515
528	2011	0.589365	0.35884	0.967883	47.36	450200	33.33	4.02	1.15064	0	0.693147	-4.85571	0.104359	27.86	5.92906	9.19736
528	2012	0.586932	0.380871	0.964009	46.18	450200	33.33	4.1	1.19868	0	0.693147	-4.88885	0.105542	28.88	5.92238	9.39765
528	2013	0.577607	0.468494	0.962648	41.97	450200	33.33	4.03	1.52027	0	1.09861	-5.1122	0.106348	28.65	5.92265	9.40311
528	2014	0.561288	0.353302	0.966647	40.66	450200	33.33	4.05	1.51641	0	1.38629	-4.60544	0.107684	33.45	5.93727	9.33759
528	2015	0.563075	0.428069	0.968103	45.38	450200	36.36	3.98	1.48317	0	0.693147	-4.94441	0.109254	36.11	5.94704	9.32224
528	2016	0.570183	0.443205	0.966883	46.76	450200	36.36	4.14	1.13943	0	0.693147	-4.21917	0.111322	37.75	5.95843	9.06762
528	2017	0.579048	0.411802	0.968883	44.41	450200	36.36	3.39	0.965133	0	1.09861	-4.63567	0.113005	39.34	5.96101	8.98695
528	2018	0.614775	0.403999	0.968426	45.87	450200	36.36	3.09	1.05411	0	1.09861	-4.89745	0.114613	40.93	5.96871	9.01906
528	2019	0.637307	0.369907	0.971774	45.1	450200	36.36	3.51	1.08281	0	1.09861	-4.13684	0.11601	43.25	5.97889	8.85052
528	2021	0.600767	0.452286	0.96489	44.23	450200	36.36	3.26	1.0386	0	1.09861	-4.2892	0.128613	49.79	5.98645	8.84043
528	2022	0.593573	0.435109	0.96021	55.69	450200	36.36	3.54	1.0012	0	1.60944	-4.09865	0.119082	49.26	5.98896	8.96572
530	2007	0.35398	0.425772	0.959235	43.09	210200	37.5		0.987332	0	0	-4.6231	0.0745473	42.99	6.36163	9.01785
530	2008	0.360596	0.728484	0.961815	41.62	210200	33.33		0.936549	0	0	-5.47201	0.076032	40.83	6.37053	9.15715
530	2009	0.343341	0.515455	0.962442	39.4	210200	33.33		1.07255	0	0	-5.26379	0.0771274	43.89	6.37298	9.11085
530	2010	0.375602	0.439385	0.940156	43.04	210200	33.33		1.00097	0	0.693147	-4.71774	0.0782734	42.43	6.37577	8.81596
530	2011	0.395404	0.537568	0.944738	46.61	210200	33.33		1.03776	0	1.09861	-5.35942	0.0794217	41.47	6.37927	8.85452
530	2012	0.349769	0.625251	0.943554	35.41	210200	33.33	5.21	1.03	0	0	-5.03798	0.080513	41.65	6.38232	8.83317
530	2013	0.322938	0.512001	0.947701	41.41	210200	33.33	5.12	1.09641	0	0	-4.39915	0.0815435	42.89	6.38435	8.87864
530	2014	0.324261	0.488002	0.949602	37.4	210200	33.33	5.16	1.0911	0	0	-5.04548	0.0823696	45.93	6.38907	8.52833
530	2015	0.335244	0.410293	0.960843	40.45	210200	33.33	5.03	0.881364	0	0	-4.70769	0.0831978	50.83	6.38782	8.99405
530	2016	0.334328	0.478931	0.968603	39.32	210200	33.33	4.83	1.28077	0	0	-4.67533	0.0837447	51.36	6.39192	9.11273
530	2017	0.378105	0.571369	0.974078	35.36	210200	33.33	4.51	1.06721	0	1.38629	-5.18758	0.0843291	51.66	6.39024	9.01055
530	2018	0.378905	0.750418	0.973283	32.17	210200	33.33	3.85	1.14239	0	0.693147	-4.93398	0.084882	51.96	6.39024	9.1882
530	2019	0.374875	0.702509	0.974067	32.69	210200	33.33	3.51	0.961328	0	0.693147	-4.83759	0.085777	53.46	6.39693	9.26889
530	2021	0.468318	0.473028	0.974834	32.58	210200	40	3.12	0.821799	0	0	-4.72781	0.0730993	51.25	6.40523	9.26037
530	2022	0.597436	0.403558	0.945222	32.85	210200	33.33	2.65	0.962865	0	0	-4.09762	0.0880835	49.29	6.41346	9.28406
531	2007	0.628059	0.299031	0.982455	66.3	440100	44.44		0.592832	0	0	-4.73164	0.664872	58.41	6.65219	8.97891
531	2008	0.702541	0.301721	0.985346	59.95	440100	36.36		0.551232	0	0	-5.95036	0.675081	59.02	6.66586	9.02558
531	2009	0.657278	0.244883	0.987151	62.12	440100	36.36		0.444726	0	0	-4.40277	0.685988	60.85	6.67912	9.1621
531	2010	0.618082	0.335616	0.987848	59.22	440100	30		0.413481	0	0	-5.59993	0.695796	61.01	6.6935	9.24677
531	2011	0.657995	0.340797	0.987699	66.53	440100	36.36		0.307138	1	0	-4.32257	0.705343	61.51	6.70392	9.25129
531	2012	0.6875	0.254009	0.990404	67.7	440100	36.36		0.399013	1	0	-4.62906	0.716694	63.59	6.71332	9.32492
531	2013	0.67673	0.276893	0.991411	67.75	440100	36.36		0.4999	1	0	-4.89637	0.722756	64.62	6.72539	8.92452
531	2014	0.535875	0.263557	0.988841	71.68	440100	36.36		0.700572	1	0	-4.58841	0.730327	65.23	6.73744	8.91516
531	2015	0.52846	0.306391	0.988621	63.29	440100	36.36		0.532424	1	0	-4.00958	0.737515	67.11	6.75132	8.91099
531	2017	0.541766	0.40414	0.977299	65.82	440100	40		0.413662	1	0	-4.39444	0.754098	70.55	6.80128	9.24715
531	2018	0.588476	0.444938	0.979976	66.23	440100	36.36		0.54592	1	0	-4.54033	0.760647	71.75	6.83411	9.21413
531	2019	0.602805	0.394217	0.981338	65.81	440100	40	0.93	0.595081	1	0	-3.90798	0.771148	71.62	6.86171	9.14804
531	2021	0.634022	0.353819	0.981177	65.97	440100	40	1.74	0.626269	1	2.19722	-4.15257	0.605267	71.56	6.92067	9.38798
531	2022	0.630542	0.381103	0.971231	66.13	440100	36.36	3.59	0.962373	1	0.693147	-4.61471	0.797092	71.47	6.94312	9.44707
532	2007	0.245363	0.139522	0.980187	28.31	440400	33.33		2.10897	0	0	-5.03624	0.277687	41.89	4.57151	9.01736
532	2008	0.192692	0.352582	0.876127	26.53	440400	33.33		1.74096	0	0	-4.33531	0.284378	42.38	4.60996	9.15567
532	2009	0.189438	0.198367	0.895528	23.37	440400	33.33		2.08338	0	0	-6.04042	0.291052	44.85	4.64102	9.20352
532	2010	0.205617	0.288745	0.918027	26.44	440400	33.33		2.16455	0	0	-4.91983	0.29608	42.55	4.66098	9.17202
532	2011	0.18351	0.296626	0.899728	33.35	440400	33.33		2.91938	0	0	-4.63351	0.301211	42.99	4.67283	9.25837
532	2012	0.137633	0.291737	0.882404	39.49	440400	36.36	4.51	4.0098	0	0	-4.45487	0.306337	45.78	4.67842	9.28164
532	2013	0.187312	0.175064	0.899873	59.03	440400	36.36	4.82	2.74238	0	0	-5.81259	0.307526	46.33	4.69684	8.881
532	2014	0.213197	0.167666	0.866682	56.42	440400	40	3.96	2.1828	1	0	-4.34532	0.310698	47.37	4.71133	8.92824
532	2015	0.36587	0.077927	0.845393	53.42	440400	36.36	4.15	0.609113	1	0	-4.88391	0.313717	48.04	4.73136	9.27275
532	2016	0.582156	0.10816	0.908213	51.95	440400	36.36	4.5	0.435869	1	0	-6.1871	0.316864	49.54	4.75359	9.25282
532	2017	0.628915	0.17083	0.904303	50.9	440400	36.36	3.9	0.35229	1	2.07944	-4.46587	0.319647	49.315	4.78749	9.10598
532	2018	0.6367	0.186166	0.923437	51.11	440400	36.36	2.84	0.42442	1	1.09861	-4.45137	0.322806	49.09	4.85203	9.08953
532	2019	0.599001	0.181037	0.92538	51.04	440400	36.36	3.47	0.434731	1	0	-4.29891	0.326218	53.84	4.89784	9.23815
532	2021	0.514095	0.245017	0.918952	51.92	440400	36.36	7.84	0.539273	1	1.38629	-4.35218	0.288343	56.65	5.00395	9.30774
532	2022	0.437412	0.28866	0.934865	52.1	440400	36.36	6.49	0.645971	1	0	-4.72043	0.331105	53.81	5.04986	9.32483
534	2007	0.22102	0.226349	0.982992	34.501	440500	33.33		3.09603	0	0	-4.93992	0.190848	41.53	6.21824	8.78554
534	2008	0.511829	0.452596	0.988523	30.86	440500	33.33		1.75421	0	0	-5.12738	0.193888	40.24	6.22964	8.78936
534	2009	0.512337	0.264249	0.988122	30.38	440500	33.33		0.819643	0	0	-5.22057	0.197126	39.51	6.2378	8.87235
534	2010	0.46429	0.330292	0.978091	29.53	440500	33.33		0.675351	0	0	-4.55945	0.200173	38.56	6.26361	8.75179
534	2011	0.516649	0.39003	0.980385	26.28	440500	37.5		0.570388	0	0	-4.75436	0.204128	43.29	6.27363	8.65608
534	2012	0.613467	0.318159	0.999995	60.79	440500	33.33		0.392291	0	0	-4.4517	0.206433	42.41	6.28021	8.97081
534	2013	0.595931	0.363913	0.999455	60.36	440500	33.33		0.850603	0	0	-6.38325	0.210378	42.21	6.29342	8.91892
534	2014	0.532798	0.374376	0.999593	62	440500	33.33		0.422007	0	0	-4.52011	0.212697	42.01	6.30555	8.97992
534	2016	0.403374	0.156284	0.972086	63.69	440500	42.86	7.9	1.35732	0	0	-4.96477	0.218477	44.34	6.32794	9.18953
534	2017	0.358626	0.202146	0.961429	67.14	440500	42.86	11.9	1.21005	0	0	-4.70037	0.219971	44.57	6.33859	8.93287
534	2018	0.409483	0.24795	0.960323	67.18	440500	33.33	23.06	0.78286	0	0	-4.43984	0.238716	44.8	6.34564	9.07211
534	2019	0.540409	0.166966	0.917258	62.54	440500	33.33	15.98	1.15331	0	0	-4.67463	0.230257	48.01	6.35089	9.11987
534	2021	0.480749	0.111681	0.884905	57.3	440500	37.5	18.07	0.968505	0	0	-3.95541	0.292095	47.51	6.3613	9.31425
534	2022	0.490645	0.15202	0.898227	50.91	440500	42.86	18.15	0.95622	0	0	-4.60165	0.271922	47.53	6.36303	9.3011
538	2007	0.502378	0.144424	0.981489	68.61	530100	36.36		1.07515	0	0	-6.77458	0.0728573	47.3	6.25133	8.93879
538	2008	0.354562	0.26776	0.985474	70.77	530100	36.36		1.84365	0	0	-6.79652	0.0555083	50.29	6.27197	9.41312
538	2009	0.39556	0.113607	0.935002	72.06	530100	36.36		1.53416	0	0	-6.9782	0.075943	48.1	6.28225	9.4572
538	2010	0.421651	0.106022	0.982649	71.38	530100	36.36		1.20039	0	0	-6.11748	0.0767282	49.01	6.3716	9.05485
538	2011	0.38892	0.148513	0.97171	70.34	530100	36.36		1.14941	0	0	-5.54103	0.0794841	48.4	6.30079	9.50294
538	2012	0.341024	0.138209	0.977324	69.01	530100	36.36	0.69	1.28856	0	0	-6.23451	0.0632586	48.93	6.29987	9.24821
538	2013	0.299057	0.120935	0.981678	68.03	530100	36.36	1.15	1.67692	0	0	-6.59228	0.0815912	50.03	6.30591	9.1003
538	2014	0.308801	0.159516	0.983987	66.94	530100	36.36	0.84	2.30462	0	0	-5.85397	0.0825084	53.67	6.31264	8.7464
538	2015	0.298748	0.166211	0.986953	72.52	530100	30	0.48	2.41196	1	0	-6.1239	0.0837222	55.28	6.32179	7.69712
538	2016	0.355604	0.179948	0.990055	72.38	530100	36.36	0.4	2.24952	1	0	-5.86454	0.0852816	56.73	6.32972	9.02136
538	2017	0.345081	0.156996	0.987982	77.28	530100	36.36	0.35	2.18494	1	0	-5.89072	0.0868517	56.66	6.33505	9.22582
538	2018	0.344171	0.227746	0.989288	77.72	530100	36.36	0.41	1.69732	1	0	-5.57974	0.0881717	56.59	6.35089	9.20442
538	2019	0.232755	0.44536	0.988487	80.98	530100	30	0.59	3.42756	1	0	-5.9527	0.0900391	63.73	6.3613	9.40311
538	2021	0.265026	0.394062	0.985871	74.66	530100	44.44	0.91	2.91899	1	0.693147	-6.13537	0.0731143	63.71	6.38012	9.44177
538	2022	0.277451	0.354188	0.986481	72.75	530100	36.36	0.94	2.04183	1	1.09861	-5.4208	0.0912968	63.66	6.38856	9.27416
539	2007	0.500469	0.367525	0.982151	57.82	440100	33.33		0.588344	0	0	-4.73164	0.664872	58.41	6.65219	8.97891
539	2008	0.54836	0.448146	0.984305	59.15	440100	33.33		0.657735	0	0	-5.95036	0.675081	59.02	6.66586	9.02558
539	2009	0.600351	0.331237	0.987608	59.21	440100	33.33		0.505685	0	0	-4.40277	0.685988	60.85	6.67912	9.1621
539	2010	0.621799	0.360739	0.98636	58.72	440100	33.33		0.393232	0	0	-5.59993	0.695796	61.01	6.6935	9.24677
539	2011	0.664351	0.339411	0.987545	59.17	440100	33.33		0.348584	1	0	-4.32257	0.705343	61.51	6.70392	9.25129
539	2012	0.665573	0.329464	0.981843	74.63	440100	33.33		0.383403	1	1.09861	-4.62906	0.716694	63.59	6.71332	9.32492
539	2013	0.623187	0.399235	0.982268	73.98	440100	33.33		0.486336	1	1.38629	-4.89637	0.722756	64.62	6.72539	8.92452
539	2014	0.597825	0.389972	0.978428	74.272	440100	33.33		0.576716	1	0.693147	-4.58841	0.730327	65.23	6.73744	8.91516
539	2015	0.57978	0.403973	0.976489	76.61	440100	37.5		0.588388	1	0.693147	-4.00958	0.737515	67.11	6.75132	8.91099
539	2016	0.584921	0.430629	0.975452	75.98	440100	35.29		0.581968	1	1.09861	-4.28226	0.748663	69.35	6.76964	9.20924
539	2017	0.581694	0.446384	0.976154	77.15	440100	33.33	0.1	0.521506	1	0.693147	-4.39444	0.754098	70.55	6.80128	9.24715
539	2018	0.57019	0.470838	0.974553	76.71	440100	33.33	0.06	0.55231	1	1.79176	-4.54033	0.760647	71.75	6.83411	9.21413
539	2019	0.546989	0.519368	0.97628	76.49	440100	33.33	0.11	0.482184	1	1.94591	-3.90798	0.771148	71.62	6.86171	9.14804
539	2021	0.713438	0.295698	0.975508	75	440100	40	1.32	0.52663	1	2.3979	-4.15257	0.605267	71.56	6.92067	9.38798
539	2022	0.781585	0.222937	0.973576	75.07	440100	36.36	2.33	0.534117	1	1.94591	-4.61471	0.797092	71.47	6.94312	9.44707
541	2007	0.110381	0.354414	0.957546	30.8	440600	33.33		5.54244	0	0	-5.17109	0.539753	33.15	5.89187	9.08455
541	2008	0.069799	0.723736	0.932338	31.54	440600	33.33		6.49312	0	0	-4.75073	0.545735	32.2	5.90083	9.04994
541	2009	0.096525	0.326657	0.923854	31.37	440600	33.33		5.02631	0	0	-5.42276	0.551434	35	5.90979	9.07795
541	2010	0.101122	0.221258	0.929486	32.78	440600	37.5		4.06177	0	0	-4.52605	0.561026	35.45	5.9186	8.73841
541	2011	0.100524	0.365866	0.930713	31.04	440600	33.33		4.00126	0	1.09861	-4.98029	0.570779	34.58	5.92906	8.56178
541	2012	0.130811	0.506392	0.956377	30.53	440600	37.5	3.2	3.69357	0	0	-4.70026	0.580347	35.83	5.93674	8.83695
541	2013	0.132906	0.479461	0.948653	30.84	440600	33.33	3.18	3.48014	0	0	-4.57189	0.585747	36.1	5.94699	9.11482
541	2014	0.171864	0.325908	0.947956	31.01	440600	33.33	3.22	3.03854	0	0	-5.1009	0.587549	36.36	5.95739	9.13906
541	2015	0.163774	0.262413	0.972904	41.98	440600	33.33	3.23	2.75347	0	0	-4.49944	0.595884	37.83	5.96607	8.99702
541	2016	0.179453	0.406666	0.973717	43.77	440600	33.33	3.27	2.9753	0	0	-5.28032	0.601716	38.69	5.99396	9.1012
541	2017	0.15437	0.422741	0.972595	43.63	440600	33.33	3.37	3.34434	0	0	-4.24292	0.609239	40.365	6.04263	9.27735
541	2018	0.223124	0.55801	0.969091	43.48	440600	33.33	3.67	2.293	0	0.693147	-5.26149	0.617653	42.04	6.08222	9.3616
541	2019	0.205303	0.668664	0.972822	43.58	440600	33.33	4.17	2.59241	0	0.693147	-4.74618	0.625492	42.32	6.13556	9.32545
541	2021	0.35292	0.61026	0.97032	47.99	440600	33.33	4.88	1.22654	0	0	-4.92932	0.640865	42.27	6.18415	9.39815
541	2022	0.43741	0.682981	0.950154	49.31	440600	33.33	5.75	1.10964	0	2.94444	-4.60448	0.697149	42.11	6.20658	9.35314
543	2007	0.40491	0.505377	0.975721	69.16	340100	33.33		0.759763	0	0	-5.68627	0.217442	45.24	6.17358	9.02774
543	2008	0.541113	0.481731	0.965366	66.99	340100	33.33		0.613112	0	0	-5.80086	0.222567	43.53	6.18976	9.17833
543	2009	0.503836	0.43381	0.96731	65.67	340100	25		0.582582	0	0	-5.16177	0.226479	42.26	6.19935	9.02039
543	2010	0.58094	0.420741	0.968233	65.03	340100	33.33		0.203578	1	0	-5.58544	0.230463	41.17	6.20648	9.02039
543	2011	0.667547	0.356765	0.968785	64.56	340100	33.33		0.33585	1	0	-5.97039	0.235107	39.22	6.56117	9.18901
543	2012	0.670248	0.325424	0.970558	67.4	340100	33.33		0.355381	1	0	-6.574	0.238642	39.17	6.56738	9.09302
543	2013	0.543037	0.498093	0.972405	72.14	340100	33.33		0.652577	1	0	-4.9054	0.241562	39.42	6.56878	9.20884
543	2014	0.455475	0.522214	0.974346	57.48	340100	37.5		0.611516	1	0	-5.06645	0.245618	39.88	6.5706	8.95802
543	2015	0.424879	0.52851	0.974603	53.27	340100	33.33		0.373703	1	0	-5.46988	0.248858	42.75	6.57747	9.06855
543	2016	0.450682	0.575977	0.979366	52.76	340100	33.33		0.426247	1	0.693147	-5.33231	0.249652	44.99	6.59441	9.24571
543	2017	0.480776	0.633718	0.97957	52.5	340100	33.33		0.380861	1	0	-4.96648	0.252178	47.635	6.61204	8.98143
543	2018	0.501899	0.623682	0.974614	53.71	340100	33.33		0.502116	1	0	-4.80167	0.254547	50.28	6.632	9.15757
543	2019	0.4456	0.680547	0.977029	65.03	340100	33.33		0.424552	1	1.38629	-4.98926	0.257604	60.6	6.64769	8.96047
543	2021	0.589031	0.446346	0.968262	62.66	340100	33.33	2.29	0.431595	1	1.09861	-4.59732	0.238292	60.38	6.67708	9.22039
543	2022	0.624365	0.442397	0.9715	64.17	340100	33.33	0.86	0.5282	1	1.79176	-4.44628	0.273438	60.26	6.68586	9.20241
547	2007	0.201332	0.571214	0.992708	31.83	350100	33.33		1.06774	0	0	-6.13261	0.120745	43.17	6.44778	9.16545
547	2008	0.324883	0.634674	0.988721	30.42	350100	33.33		1.25247	0	0	-5.8925	0.123414	42.26	6.45669	9.15768
547	2009	0.300991	0.452003	0.991014	35.17	350100	42.86		1.25968	0	0	-4.64471	0.125524	48.15	6.45978	9.17046
547	2010	0.280524	0.378802	0.988633	29.53	350100	42.86		1.26339	0	0	-4.70135	0.127675	46.06	6.47219	9.25014
547	2011	0.244076	0.562131	0.985788	42.74	350100	42.86		3.02701	0	0	-4.72478	0.130264	45.5	6.47759	9.26322
547	2012	0.318555	0.509465	0.988374	38.01	350100	42.86		5.6126	0	0	-4.88079	0.132385	45.84	6.48662	9.26426
547	2013	0.373312	0.437201	0.988867	36.72	350100	42.86		3.04781	0	1.38629	-4.9535	0.134043	45.8	6.48692	8.81463
547	2014	0.300708	0.194167	0.891417	37.64	350100	42.86		4.48081	0	0	-4.86895	0.13531	46.45	6.51605	8.81745
547	2015	0.189144	0.282489	0.67298	49.05	350100	33.33	15.04	3.93971	1	1.38629	-4.82056	0.136522	48.66	6.52115	8.89768
547	2018	0.226125	0.591182	0.726179	41	350100	33.33	12.35	2.04433	1	1.38629	-4.46751	0.139646	52.91	6.55678	8.97145
547	2019	0.247343	0.493894	0.757197	36.82	350100	33.33	13.94	1.89006	1	1.94591	-5.12558	0.14155	53.61	6.56667	8.9015
547	2021	0.292092	0.367929	0.797941	32.17	350100	37.5	13.27	1.38215	1	2.56495	-5.12375	0.136447	56.5	6.58479	8.99814
547	2022	0.306629	0.520642	0.81032	26.74	350100	33.33	13.58	1.53066	1	1.79176	-5.15437	0.145679	56.61	6.59305	9.11394
551	2007	0.522984	0.318627	0.94662	42.24	320500	36.36		0.788969	0	0	-5.13864	0.332633	34.56	6.43844	9.18225
551	2008	0.508555	0.468124	0.947714	42.43	320500	36.36		0.689971	1	0	-4.9749	0.339369	36.36	6.44691	9.34662
551	2009	0.514775	0.272569	0.967204	40.43	320500	36.36		0.8186	1	0.693147	-4.60497	0.346201	39.41	6.45251	9.22257
551	2010	0.465396	0.277966	0.888827	47.07	320500	36.36		0.84433	1	2.19722	-4.97081	0.348096	41.38	6.45937	9.05882
551	2011	0.478884	0.42476	0.886935	49.36	320500	36.36		0.865142	1	1.09861	-5.89007	0.352103	42.75	6.46661	9.14281
551	2012	0.488602	0.381238	0.894066	42.76	320500	33.33	6.15	0.791479	1	1.09861	-4.86288	0.357785	44.24	6.47512	9.03848
551	2013	0.497835	0.315063	0.916508	44.32	320500	36.36	5.12	0.817336	1	2.07944	-5.13662	0.362673	45.73	6.48433	9.00528
551	2014	0.463045	0.319226	0.923575	42.61	320500	36.36	5.37	0.830274	1	1.38629	-5.80676	0.366595	48.43	6.49542	9.03301
551	2015	0.482095	0.249466	0.934261	45.86	320500	36.36	5.52	0.82695	1	0.693147	-4.53374	0.370385	49.94	6.5043	9.23455
551	2016	0.486747	0.333491	0.956859	48.17	320500	36.36	5.17	0.901108	1	1.38629	-4.31234	0.374335	51.54	6.52062	9.25942
551	2017	0.49669	0.393425	0.964563	48.268	320500	36.36	4.72	0.877902	1	1.09861	-4.89645	0.375602	51.175	6.53959	9.16471
551	2018	0.508004	0.473651	0.966802	49.768	320500	36.36	4.58	0.906669	1	2.3979	-4.25453	0.378893	50.81	6.5582	9.11866
551	2019	0.483675	0.487185	0.96638	52.718	320500	36.36	4.59	0.968834	1	2.3979	-4.01225	0.386833	51.51	6.58479	9.07567
551	2021	0.488661	0.404159	0.961546	55.318	320500	36.36	5.19	0.923226	1	2.19722	-6.16404	0.372981	51.31	6.63726	9.10875
551	2022	0.485878	0.496877	0.960455	52.18	320500	36.36	5.07	0.983442	1	2.07944	-4.24881	0.398497	51.11	6.65415	9.25493
553	2007	0.461099	0.194522	0.905909	22.28	421000	30		1.13802	0	0	-4.91346	0.134917	36.81	6.48123	8.79755
553	2008	0.455282	0.37916	0.92251	24.3	421000	30		1.12883	0	0	-4.77714	0.137819	36.05	6.49148	8.79073
553	2009	0.460366	0.230434	0.926198	23.66	421000	30		1.7474	0	0	-4.45269	0.138743	34.99	6.49685	8.999
553	2010	0.445368	0.236627	0.927292	24.19	421000	40		0.893985	0	0	-5.37403	0.140782	33.53	6.49098	9.07521
553	2011	0.491651	0.347453	0.935684	23.26	421000	40		0.66896	0	0	-4.66467	0.141878	31.55	6.49783	9.18891
553	2012	0.474181	0.351161	0.940177	22.96	421000	42.86	0.38	0.417903	0	0	-5.17892	0.143558	31.83	6.49873	8.84289
553	2013	0.428993	0.23084	0.949277	39.82	421000	37.5	0.31	0.845133	0	0	-4.80904	0.144889	31.44	6.49526	8.93287
553	2014	0.315886	0.265727	0.952281	34.58	421000	37.5	0.25	1.40066	0	0.693147	-4.59185	0.146304	32.01	6.49148	8.96738
553	2016	0.328263	0.251617	0.930395	33.87	421000	42.86	0.47	1.55875	0	0.693147	-5.27053	0.146421	35.19	6.47235	8.94154
553	2017	0.525974	0.453846	0.799902	84.12	421000	33.33	1.51	1.40252	0	0	-4.40653	0.148191	36.06	6.46615	8.89234
553	2018	0.479588	0.527674	0.771951	83.39	421000	40	1.73	1.36184	0	0.693147	-4.4339	0.147571	36.93	6.46459	8.83913
553	2019	0.506024	0.498303	0.771534	84	421000	40	1.59	1.2733	0	0.693147	-4.30856	0.150118	45.63	6.45834	8.83069
553	2021	0.580473	0.438991	0.806194	82.41	421000	40	1.62	1.15647	0	2.48491	-4.57815	0.144784	48.2	6.44413	8.83098
553	2022	0.601165	0.419727	0.824977	82.71	421000	40	1.55	0.782702	0	0	-4.24428	0.161123	45.33	6.43935	9.03718
554	2007	0.097589	0.196448	0.873181	27.05	370900	33.33		3.35777	0	0	-4.66479	0.190835	33.02	6.31644	8.88045
554	2008	0.064439	0.486682	0.845592	28.15	370900	37.5		3.92796	0	0	-5.42018	0.195706	33.89	6.32026	8.86588
554	2009	0.037253	0.271327	0.834586	30.6	370900	37.5		8.15516	0	0	-4.36132	0.198599	35.57	6.32226	8.87277
554	2010	0.081446	0.255707	0.809059	31.54	370900	37.5		2.37468	0	0	-4.58456	0.201279	36.89	6.32438	8.99044
554	2011	0.055558	0.318488	0.780187	34.19	370900	33.33		3.3085	0	0	-4.81958	0.204501	38.47	6.32883	9.02449
554	2012	0.099364	0.426141	0.741586	30.58	370900	33.33		0.961036	0	0	-5.66249	0.207304	40.18	6.32776	9.01518
554	2013	0.190248	0.409268	0.69995	30.17	370900	33.33		0.57792	0	0	-4.45171	0.209388	41.67	6.32758	8.93604
554	2014	0.160959	0.262496	0.671404	32.15	370900	33.33		0.640644	0	0	-4.50295	0.211796	43.7	6.33381	8.83913
554	2015	0.139825	0.188097	0.667161	30.04	370900	33.33		0.454249	0	0	-4.58867	0.214384	45.19	6.33985	8.98193
554	2016	0.154088	0.208424	0.683946	31.82	370900	33.33		0.258826	0	0	-4.85616	0.219439	46.74	6.34564	8.94716
554	2017	0.209542	0.269518	0.713933	31.07	370900	33.33		0.465543	0	0	-4.85208	0.220153	47.345	6.34914	9.0367
554	2018	0.287817	0.369712	0.745647	32.8	370900	33.33		0.350527	0	0	-4.29191	0.222209	47.95	6.35263	8.88958
554	2019	0.310079	0.377542	0.763803	30.55	370900	37.5		0.187778	0	0	-4.90606	0.225242	50.25	6.35263	9.03038
554	2021	0.387348	0.336855	0.803281	35.13	370900	37.5		0.347772	0	0	-4.46989	0.227207	50.15	6.34564	9.15314
554	2022	0.521244	0.287895	0.854826	35.39	370900	37.5		0.204198	0	0	-4.16264	0.228928	48.82	6.33859	9.25875
559	2007	0.558466	0.212893	0.97846	73.18	330100	33.33		0.572516	0	0	-5.20218	0.253045	45.85	6.51227	9.16398
559	2008	0.692608	0.274712	0.975408	68.85	330100	33.33		0.473169	0	0	-5.41536	0.256281	46.29	6.52009	9.24754
559	2009	0.676859	0.212719	0.9765	67.82	330100	33.33		0.646236	0	0	-4.68235	0.259271	49.33	6.52851	9.20322
559	2010	0.499961	0.192467	0.983479	64.22	330100	33.33		1.02153	0	0	-5.36757	0.263913	48.69	6.53687	9.31109
559	2011	0.531791	0.301108	0.982652	63.54	330100	33.33		0.937561	0	0	-4.75674	0.267818	49.27	6.54636	9.3699
559	2012	0.535614	0.338895	0.975877	57.95	330100	33.33	3.83	1.28053	0	0	-5.16531	0.271482	50.94	6.55322	9.22464
559	2013	0.605592	0.267751	0.976961	57.15	330100	33.33	3.88	0.974731	1	0	-4.79359	0.274637	52.93	6.56188	9.27875
559	2014	0.633816	0.144312	0.983042	56.07	330100	33.33	4.34	1.06066	1	1.09861	-4.98652	0.276879	55.25	6.5748	9.03408
559	2015	0.640637	0.076352	0.984253	59.89	330100	33.33	3.88	1.1712	1	0.693147	-4.14511	0.279158	58.24	6.58555	8.95699
559	2016	0.589862	0.127098	0.98166	59.15	330100	33.33	4.07	0.945209	1	2.30259	-4.85845	0.278797	60.89	6.60259	9.15186
559	2017	0.532298	0.158218	0.981958	66.4	330100	37.5	4.37	0.967151	1	1.79176	-4.73904	0.281127	62.395	6.62672	9.10531
559	2018	0.546613	0.264123	0.982646	66.72	330100	33.33	4.52	0.999937	1	0.693147	-4.94485	0.283866	63.9	6.65286	9.20994
559	2019	0.54705	0.255011	0.987233	68.09	330100	33.33	4.62	1.00395	1	0	-4.37114	0.286668	66.17	6.6796	9.24937
559	2021	0.477766	0.324895	0.98739	70.19	330100	33.33	3.48	1.55185	1	0.693147	-4.30625	0.270115	67.85	6.72863	9.18861
559	2022	0.535167	0.354461	0.988281	69.45	330100	33.33	3.79	0.973405	1	0.693147	-4.5504	0.294529	68.19	6.74288	9.06254
563	2007	0.613816	0.09468	1	54.86	610100	33.33		0.597453	0	0	-5.49547	0.468178	51.52	6.6402	8.90273
563	2008	0.681575	0.165726	0.999227	51.61	610100	33.33		0.280525	0	0	-4.84142	0.475673	50.18	6.65067	8.76764
563	2009	0.456671	0.115591	0.998523	48.76	610100	33.33		0.702042	0	0	-5.17376	0.484952	53.92	6.66271	8.87431
563	2010	0.383031	0.185274	0.998801	49	610100	33.33		0.695977	1	0	-4.68869	0.497192	52.2	6.66406	8.93919
563	2011	0.299094	0.212368	0.998954	52.93	610100	33.33		1.19844	1	0	-4.84582	0.502325	51.6	6.67557	8.832
563	2012	0.083704	0.5264	0.999624	69.15	610100	33.33		3.18338	1	0	-5.1412	0.406018	52.42	6.68086	9.01067
563	2013	0.10683	0.453075	0.999538	66.81	610100	50		2.49949	1	0	-4.58826	0.516941	52.18	6.69444	8.81269
563	2014	0.104145	0.335876	0.999635	66.57	610100	42.86	0.44	2.25676	1	0	-4.71553	0.52013	56.14	6.70478	8.93814
563	2015	0.124627	0.362877	0.999854	69.95	610100	42.86	0.55	3.19652	1	0	-4.67097	0.527054	59.55	6.70522	8.96495
563	2017	0.160568	0.555918	0.999356	64.06	610100	42.86	0.74	1.17606	1	0	-4.28546	0.528653	61.515	6.81014	9.34268
563	2018	0.15184	0.833986	0.999541	64.3	610100	42.86	0.62	2.25188	1	0	-4.50607	0.532533	61.86	6.89568	9.45501
565	2007	0.573606	0.105089	0.93769	52.98	500000	33.33		0.887533	0	0		0.110985	42.4	8.08219	9.21104
565	2008	0.654727	0.253087	0.938384	45.14	500000	33.33		0.463774	0	0		0.114215	40.97	8.08888	9.18615
565	2009	0.541367	0.237656	0.952192	48.55	500000	33.33		1.22065	0	0		0.116297	37.89	8.09456	8.28071
565	2010	0.532023	0.283424	0.956114	44.59	500000	33.33		1.78489	0	0		0.118519	36.35	8.10303	9.23688
565	2011	0.563589	0.265116	0.942829	46.08	500000	33.33		0.677401	0	0		0.121205	36.2	8.11097	9.30064
565	2012	0.446647	0.311043	0.976705	46.39	500000	33.33	3.49	1.32484	0	0		0.0965627	39.39	8.11504	9.2597
565	2013	0.383621	0.34999	0.975346	44.83	500000	33.33	3.82	1.14076	0	0		0.125408	41.53	8.11952	9.1805
565	2014	0.331116	0.244433	0.975492	46.19	500000	33.33	3.47	1.35834	0	0		0.126643	46.78	8.12451	9.18245
565	2015	0.26697	0.114866	0.978487	43.29	500000	37.5	2.8	1.54315	0	0		0.12813	47.7	8.12351	9.24503
565	2016	0.262776	0.169126	0.983279	44.06	500000	33.33	0.78	2.07405	0	0		0.129138	48.13	8.12947	9.36657
565	2017	0.334427	0.288407	0.986158	44.3	500000	33.33	0.53	1.50619	0	0		0.130463	49.236	8.12888	9.19482
565	2018	0.265447	0.482285	0.98556	43.93	500000	33.33	3.4	2.56612	0	0		0.131966	52.33	8.133	9.14292
565	2019	0.263261	0.41343	0.986567	44.5	500000	33.33	4.55	2.39089	0	0		0.133059	53.2	8.13652	9.21264
565	2021	0.213528	0.39065	0.980178	45.05	500000	37.5	4.55	2.32388	0	0		0.136135	53.01	8.13623	9.533
565	2022	0.193172	0.454853	0.980709	44.14	500000	33.33	4.89	3.05034	0	0		0.133982	52.95	8.13593	9.47823
568	2007	0.396516	0.075379	0.960496	63.57	510500	33.33		0.711943	0	0	-4.99827	0.111431	33.04	6.19471	8.97954
568	2008	0.3142	0.21402	0.941319	64.39	510500	36.36		0.840307	0	0	-5.96092	0.113538	30.57	6.2033	8.97651
568	2009	0.287201	0.134434	0.948568	62.49	510500	45.45		1.05334	0	0	-6.38931	0.117022	31.28	6.2109	8.82276
568	2010	0.306981	0.161557	0.956095	59.82	510500	45.45		1.264	0	0	-4.97206	0.116803	28.3	6.22123	9.11735
568	2011	0.420958	0.203789	0.973769	60.45	510500	45.45		1.28085	0	0.693147	-5.14729	0.119502	25.74	6.22258	9.36117
568	2012	0.372576	0.176807	0.981944	60.91	510500	36.36	0.61	1.70482	0	0	-5.32993	0.122462	25.51	6.22693	9.16252
568	2013	0.225484	0.339711	0.981089	60.58	510500	36.36	0.75	2.74762	0	0	-4.9131	0.123986	26.35	6.23323	9.14751
568	2014	0.256437	0.30643	0.980908	59.12	510500	40	1.03	2.12771	0	0	-4.52175	0.125188	27.06	6.23421	8.84923
568	2015	0.213882	0.253737	0.981522	63.2	510500	40	1.01	2.40041	0	0	-5.64744	0.126388	27.99	6.22788	8.83157
568	2016	0.186441	0.227909	0.982794	63.73	510500	36.36	0.86	2.92143	0	0	-5.04686	0.128132	28.89	6.23245	8.66492
568	2017	0.224905	0.156862	0.988305	59.61	510500	36.36	0.82	2.62337	0	0	-5.07182	0.129501	32.775	6.23637	8.68963
568	2018	0.242457	0.263843	0.989738	64.27	510500	36.36	0.65	2.26463	0	0	-4.88321	0.131038	36.66	6.23637	8.8173
568	2019	0.323833	0.143796	0.988512	63.51	510500	36.36	0.55	1.86715	0	0	-4.95634	0.135141	40.48	6.23441	8.78462
568	2021	0.348852	0.072742	0.939684	64.24	510500	36.36	0.82	1.76284	0	1.09861	-4.9958	0.146003	39.69	6.23048	9.19898
568	2022	0.331936	0.099306	0.939997	64.26	510500	36.36	0.82	2.22593	0	0	-5.6309	0.137167	38.2	6.22456	9.26795
573	2007	0.339622	0.321007	0.968912	23.18	441900	40		0.933506	0	0	-5.36425	0.238086	42.8	5.149	8.90964
573	2008	0.441169	0.571535	0.971942	22.96	441900	40		0.075296	0	0	-4.63833	0.243992	46.89	5.16974	8.94846
573	2009	0.448261	0.336838	0.947652	21.07	441900	40		0.347201	0	0	-4.12348	0.250716	51.17	5.19146	8.9779
573	2010	0.437837	0.417025	0.922568	20.17	441900	40		0.322813	0	0	-4.39966	0.256367	48.72	5.20823	8.95338
573	2011	0.410128	0.435427	0.918824	24.17	441900	40		0.346801	0	0	-6.08985	0.263176	49.65	5.22467	8.99789
573	2012	0.423265	0.394391	0.92396	24.72	441900	40		0.308322	0	0	-4.43354	0.270164	52.21	5.23644	9.15936
573	2013	0.450208	0.353644	0.946914	24.28	441900	40		0.213859	1	0	-5.84296	0.276534	53.75	5.2465	8.75337
573	2014	0.513962	0.338041	0.94752	23.58	441900	40		0.42415	1	0	-4.53703	0.281803	52.14	5.25958	8.90531
573	2015	0.52116	0.221319	0.946828	21.95	441900	40		0.293211	1	0	-4.15282	0.297064	53.1	5.27817	9.06335
573	2016	0.377309	0.222684	0.940097	22.81	441900	40		0.845113	1	0	-4.78034	0.299231	53.17	5.30827	9.01785
573	2017	0.415724	0.412793	0.918548	26.41	441900	40		0.981905	1	0	-5.10746	0.3029	52.11	5.35659	9.33265
573	2018	0.507999	0.457522	0.932313	29.42	441900	40		0.693026	1	0	-5.02514	0.306171	51.05	5.45104	9.2486
573	2019	0.40997	0.540988	0.931821	28.44	441900	40		0.915227	1	0	-4.01022	0.309689	43.16	5.52943	9.28378
573	2021	0.332344	0.585397	0.935826	32.59	441900	40	0.59	0.729045	1	0	-4.65125	0.293679	41.46	5.63479	9.36897
573	2022	0.357661	0.453621	0.915999	27.65	441900	40	0.15	0.640708	1	0	-4.83211	0.320087	41.52	5.68017	9.17947
581	2007	0.487517	0.247819	0.979253	35.46	320200	36.36		0.831867	0	0	-4.69998	0.343295	40.1	6.13717	8.695
581	2008	0.406925	0.61654	0.982986	37.3	320200	33.33		0.828678	0	0	-4.78301	0.349933	40.95	6.14247	8.95053
581	2009	0.385955	0.302018	0.985601	32.98	320200	33.33		0.938526	0	1.38629	-5.40988	0.354501	41.3	6.14558	8.65591
581	2010	0.357282	0.228399	0.987068	36.29	320200	33.33		1.07237	1	0.693147	-4.84117	0.357708	42.8	6.14753	8.71227
581	2011	0.326492	0.284517	0.968256	37.13	320200	33.33		1.38471	1	0	-5.13839	0.361651	44.03	6.1506	8.94962
581	2012	0.189489	0.45865	0.974485	46.83	320200	36.36	3.24	2.76163	1	1.09861	-4.80077	0.365762	45.17	6.15507	9.05287
581	2013	0.235316	0.357622	0.972307	43.19	320200	36.36	3.79	2.36223	1	0	-5.29788	0.370206	46.02	6.15952	8.96406
581	2014	0.222622	0.41856	0.974763	44.25	320200	36.36	4.91	2.31236	1	1.94591	-5.59086	0.37322	48.4	6.16982	8.99851
581	2015	0.222287	0.450933	0.976924	46.69	320200	36.36	5	2.65004	1	1.79176	-4.81451	0.376155	49.11	6.17774	9.05684
581	2016	0.223899	0.525795	0.979785	46.48	320200	36.36	4.97	2.72131	1	3.09104	-4.3376	0.378924	51.34	6.18826	9.21999
581	2017	0.241196	0.560997	0.983075	42.96	320200	36.36	4.34	2.45866	1	3.4012	-4.47528	0.381484	51.24	6.20254	9.17782
581	2018	0.212524	0.773778	0.984364	46.56	320200	36.36	4.62	2.71044	1	1.79176	-5.65865	0.382311	51.14	6.2106	9.25139
581	2019	0.270206	0.714303	0.981953	47.09	320200	36.36	4.76	1.81551	1	3.33221	-4.63889	0.389877	51.48	6.22258	9.0287
581	2021	0.286304	0.70994	0.97598	41.6	320200	36.36	4.35	1.62958	1	3.66356	-4.26101	0.417465	51.15	6.24611	9.30219
581	2022	0.353824	0.683908	0.974576	41.42	320200	36.36	4.57	1.28963	1	2.56495	-5.03051	0.414327	50.77	6.25383	9.36186
582	2007	0.644685	0.130273	0.936453	53.69	450500	33.33		0.386742	0	0	-5.32663	0.0779746	36.82	5.05828	9.21463
582	2008	0.617687	0.236605	0.938062	55.68	450500	37.5		0.453347	0	0	-4.5392	0.0823213	34.18	5.06708	8.81269
582	2009	0.579673	0.16004	0.815135	55.85	450500	37.5		0.819094	0	0	-5.02764	0.0847937	38.4	5.08252	8.91032
582	2010	0.589494	0.198162	0.849397	50.45	450500	37.5		0.545674	0	0	-5.60614	0.0889547	35.75	5.12301	9.10153
582	2011	0.599658	0.277792	0.872457	49.06	450500	33.33		0.499087	0	0	-4.88511	0.0911957	34.99	5.12931	8.98745
582	2012	0.721864	0.1731	0.922672	49.36	450500	37.5		0.768253	0	0	-5.53633	0.0634931	30.55	5.13049	9.00994
582	2013	0.549908	0.40565	0.878814	91.31	450500	37.5		0.612987	0	0	-5.53838	0.0889587	29.73	5.13815	9.15059
582	2014	0.585073	0.335241	0.87863	91.48	450500	33.33		0.397605	0	0	-4.8517	0.092245	29.22	5.13756	9.06404
582	2015	0.437003	0.479153	0.875204	87.86	450500	33.33		0.838876	0	0	-4.5014	0.0945796	31.67	5.15306	8.97411
582	2016	0.397495	0.531024	0.877082	87.31	450500	33.33		0.815678	0	0	-5.01247	0.0980503	31.37	5.16479	9.18769
582	2017	0.385631	0.577331	0.85264	86	450500	33.33		0.741384	0	0	-3.89469	0.0993816	33.36	5.17048	9.22808
582	2018	0.389903	0.604048	0.860249	88.5	450500	33.33		0.968743	0	0	-4.83363	0.103767	35.35	5.18739	9.16283
582	2019	0.409545	0.547392	0.84627	88.19	450500	33.33	0.28	0.616099	0	0	-4.98365	0.104908	40.84	5.1985	9.17895
582	2021	0.508957	0.492012	0.909712	82.52	450500	33.33	0.34	0.859881	0	0.693147	-4.3698	0.106505	42.75	5.21494	9.6138
582	2022	0.48995	0.538097	0.917155	79.86	450500	33.33	0.38	0.546124	0	0	-3.91229	0.106001	40.21	5.21494	9.01262
589	2007	0.658619	0.276545	0.998501	35.93	520100	37.5		0.613641	0	0	-5.01835	0.082922	47.02	5.88838	9.43284
589	2008	0.69736	0.306795	0.990494	35.41	520100	37.5		0.546303	0	0	-5.4252	0.0845056	47.21	5.8997	9.2011
589	2009	0.642196	0.245061	0.969597	38.71	520100	40		0.584752	0	0	-4.64673	0.0862806	54.2	5.9083	9.16754
589	2010	0.706288	0.235612	0.97644	35.02	520100	40		0.674197	0	0	-4.53706	0.08757	54.18	5.82352	9.08126
589	2011	0.695743	0.29517	0.981051	36.11	520100	40		0.87841	1	0	-4.58594	0.0891567	53.05	5.93251	9.32519
589	2012	0.66665	0.32887	0.971929	38.18	520100	40	3.36	0.790772	1	0	-5.20047	0.0685338	53.56	5.92826	9.39997
589	2013	0.685134	0.309005	0.956073	35.78	520100	40	3.1	0.695015	1	0	-5.09402	0.0926422	55.4	5.94043	9.00504
589	2014	0.612106	0.355189	0.966321	59.19	520100	40	3.07	0.881668	1	0	-4.57872	0.0941078	56.57	5.95038	9.23279
589	2015	0.688149	0.26358	0.97126	28.72	520100	40	3.31	0.948137	1	0	-4.28485	0.0955653	57.17	5.97328	9.08896
589	2016	0.656792	0.31291	0.971078	28.72	520100	40	2.74	0.889339	1	0	-4.37351	0.0971541	57.06	5.99645	9.27603
589	2017	0.656262	0.334048	0.969676	29.21	520100	40	2.54	0.706617	1	0	-4.78953	0.0968378	57.905	6.01372	9.18029
589	2018	0.674157	0.353403	0.972368	29.39	520100	40	2.78	0.71922	1	0	-6.16999	0.09836	58.75	6.03787	9.14292
589	2019	0.646081	0.357656	0.978742	29.27	520100	50	2.94	0.727457	1	0	-5.12371	0.0995324	58.98	6.06146	9.22395
589	2021	0.538593	0.463347	0.971604	36.23	520100	40	2.81	0.822925	1	0	-5.41502	0.0800992	60.2	6.10032	9.19584
589	2022	0.588761	0.438204	0.973717	34.75	520100	37.5	3.12	1.1061	1	0	-4.18271	0.100618	60.51	6.11147	9.30009
591	2007	0.76317	0.177944	0.942851	60.91	500000	29.41		0.663989	0	1.09861		0.110985	42.4	8.08219	9.21104
591	2008	0.787047	0.187713	0.947859	56.43	500000	29.41		0.640658	0	2.30259		0.114215	40.97	8.08888	9.18615
591	2009	0.791552	0.147811	0.952921	56.96	500000	29.41		0.640884	0	2.19722		0.116297	37.89	8.09456	8.28071
591	2010	0.768555	0.126587	0.956992	52.59	500000	25		0.629608	0	2.07944		0.118519	36.35	8.10303	9.23688
591	2011	0.809792	0.138458	0.961054	52.6	500000	33.33		0.59917	0	2.83321		0.121205	36.2	8.11097	9.30064
591	2012	0.817919	0.129264	0.944882	53.43	500000	33.33		0.554656	0	3.13549		0.0965627	39.39	8.11504	9.2597
591	2013	0.823249	0.115204	0.949353	53.83	500000	33.33		0.594898	0	2.94444		0.125408	41.53	8.11952	9.1805
591	2014	0.856287	0.070531	0.953369	43.72	500000	28.57		0.62108	0	3.21888		0.126643	46.78	8.12451	9.18245
591	2016	0.612976	0.371571	0.986649	55.86	500000	33.33	2.23	1.32106	0	3.2581		0.129138	48.13	8.12947	9.36657
591	2017	0.611733	0.353158	0.987338	53.13	500000	33.33	2.51	1.1534	0	2.99573		0.130463	49.236	8.12888	9.19482
591	2018	0.623772	0.408348	0.988588	52.46	500000	33.33	1.45	1.08669	0	2.3979		0.131966	52.33	8.133	9.14292
591	2019	0.640408	0.376344	0.985845	52.18	500000	33.33	1.36	1.22368	0	2.70805		0.133059	53.2	8.13652	9.21264
591	2021	0.625136	0.284037	0.986772	44.18	500000	33.33	1.67	2.00183	0	2.56495		0.136135	53.01	8.13623	9.533
591	2022	0.530365	0.422044	0.988978	43.42	500000	37.5	2.52	2.30028	0	1.09861		0.133982	52.95	8.13593	9.47823
593	2007	0.63439	0.135364	0.968427	41.82	510100	33.33		0.482794	0	0	-5.67453	0.186488	47.68	7.01507	8.98382
593	2008	0.651313	0.20067	0.964864	38.81	510100	33.33		0.344266	0	0	-6.45998	0.190169	46.51	7.02639	9.21632
593	2009	0.519646	0.109017	0.98328	32.62	510100	33.33		0.999443	0	0	-5.96706	0.193521	49.59	7.03934	9.09257
593	2010	0.583379	0.116512	0.985478	31.36	510100	33.33		0.518385	0	0	-5.13019	0.196824	50.17	7.04758	9.13841
593	2011	0.488884	0.195045	0.989478	26.65	510100	33.33		0.532563	0	0	-5.04848	0.199837	49.36	7.05987	8.74624
593	2012	0.464663	0.202894	0.989564	26.79	510100	33.33		0.42545	0	0	-5.48894	0.20386	49.46	7.06843	9.23688
593	2013	0.263404	0.386751	0.982095	27.31	510100	33.33		2.16167	0	0	-5.74587	0.206365	50.22	7.08087	9.34049
593	2014	0.13501	0.348487	0.979339	45.28	510100	33.33		2.47588	1	0	-5.62075	0.207734	51.62	7.09978	9.03229
593	2015	0.177676	0.187254	0.980446	53.31	510100	33.33		2.06358	1	0	-4.80781	0.21135	52.81	7.114	9.07372
593	2016	0.300704	0.324145	0.663181	56.72	510100	37.5		0.787982	1	1.60944	-4.7456	0.213097	53.11	7.24423	9.09717
593	2017	0.357766	0.328241	0.691458	55.49	510100	42.86		1.71346	1	0	-6.84137	0.216268	53.615	7.26962	9.10653
593	2018	0.432778	0.341243	0.800516	53.96	510100	33.33		1.09166	1	1.09861	-6.07556	0.218816	54.12	7.29777	9.32367
593	2019	0.50351	0.311534	0.797171	50.95	510100	33.33	0.03	0.524618	1	0.693147	-5.94473	0.219605	65.57	7.31389	9.19441
593	2021	0.489825	0.328548	0.813878	46.94	510100	37.5	0.26	0.680059	1	0.693147	-4.47814	0.224654	66.38	7.35052	9.53698
593	2022	0.470794	0.310633	0.81302	45.89	510100	33.33	0.21	0.740601	1	0	-4.2584	0.197421	66.41	7.36074	9.23464
597	2007	0.708574	0.161852	0.924294	57.88	210100	37.5		0.67639	0	0	-5.1118	0.264114	46.54	6.56635	8.70467
597	2008	0.616339	0.292988	0.915555	68.61	210100	33.33		0.769737	0	0	-4.81844	0.268523	45.14	6.5716	8.87752
597	2009	0.662181	0.169008	0.863808	56.73	210100	33.33		1.08997	0	0	-4.67623	0.272422	45.31	6.57584	8.92599
597	2010	0.630044	0.233169	0.849638	55.63	210100	33.33		1.12307	0	0	-4.28507	0.276146	44.94	6.58008	8.58877
597	2011	0.702104	0.266509	0.853794	58	210100	33.33		0.586476	0	0	-4.25393	0.280429	44.12	6.58438	8.59914
597	2012	0.706934	0.277753	0.864633	54.25	210100	37.5	3.1	0.531423	0	0	-5.08181	0.282812	43.99	6.58727	8.6945
597	2013	0.788334	0.193447	0.899868	54.42	210100	33.33		0.587256	1	0	-6.00471	0.285921	43.84	6.59044	8.67094
597	2014	0.677917	0.271968	0.914357	57.53	210100	33.33	2.77	0.715912	1	0	-4.54457	0.288197	45.53	6.59551	8.61014
597	2015	0.723788	0.217838	0.914086	50.71	210100	44.44	3.1	0.655705	1	0	-4.98196	0.290652	47.53	6.59497	8.71981
597	2016	0.751378	0.204082	0.923589	46.03	210100	44.44	1.63	0.800146	1	0	-4.77087	0.292176	56.41	6.59987	9.05975
597	2017	0.759463	0.187095	0.926911	39.77	210100	44.44	2.18	0.698335	1	0	-4.9643	0.294138	57.255	6.60394	9.13529
597	2018	0.693411	0.265305	0.938154	60.4	210100	44.44	2.73	0.649806	1	0	-5.02741	0.296472	58.1	6.61606	9.27303
597	2019	0.687569	0.259503	0.942434	60.47	210100	44.44	1.71	0.581776	1	0	-4.63409	0.300146	61.94	6.62936	9.2765
597	2021	0.674474	0.249412	0.948566	65.58	210100	36.36	1.85	0.677197	1	0	-4.61395	0.299419	60.05	6.64118	9.23542
597	2022	0.658715	0.264014	0.946918	59.43	210100	36.36	1.76	0.796629	1	0	-3.74137	0.30868	58.15	6.64118	8.95571
598	2007	0.564127	0.169632	0.916294	31.15	620100	33.33		0.635911	0	0	-5.42401	0.0990254	50.57	5.7692	9.03967
598	2008	0.630833	0.310648	0.879095	29.45	620100	33.33		0.435167	0	0.693147	-5.2298	0.102227	49.62	5.77852	8.91032
598	2009	0.691609	0.151472	0.884759	37.65	620100	33.33		0.446719	0	0	-4.74965	0.105732	49.87	5.78256	8.60868
598	2010	0.365283	0.258519	0.575562	62.57	510100	33.33		0.582375	0	0	-5.13019	0.196824	50.17	7.04758	9.13841
598	2011	0.474344	0.400202	0.822097	58.4	510100	33.33		1.13796	0	0	-5.04848	0.199837	49.36	7.05987	8.74624
598	2012	0.478082	0.404467	0.847958	54.78	510100	33.33	0.19	0.776412	0	0	-5.48894	0.20386	49.46	7.06843	9.23688
598	2013	0.346266	0.413933	0.803208	45.93	510100	37.5	0.21	1.08605	0	0	-5.74587	0.206365	50.22	7.08087	9.34049
598	2014	0.383473	0.356212	0.799896	45.5	510100	33.33	0.105	1.11896	1	0	-5.62075	0.207734	51.62	7.09978	9.03229
598	2015	0.414519	0.306277	0.81958	45.77	510100	37.5	0.1	0.995549	1	0	-4.80781	0.21135	52.81	7.114	9.07372
598	2016	0.459026	0.3666	0.840241	46.65	510100	33.33	0.06	0.635404	1	0	-4.7456	0.213097	53.11	7.24423	9.09717
598	2017	0.456978	0.410891	0.790288	46.65	510100	33.33	0.29	0.773664	1	0.693147	-6.84137	0.216268	53.615	7.26962	9.10653
598	2018	0.466923	0.511523	0.801257	48.45	510100	60	0.18	0.57775	1	1.79176	-6.07556	0.218816	54.12	7.29777	9.32367
598	2019	0.526595	0.441495	0.756939	53.51	510100	50	0.08	0.715953	1	2.30259	-5.94473	0.219605	65.57	7.31389	9.19441
598	2021	0.584369	0.367418	0.688766	65.86	510100	33.33	0.04	0.721266	1	0.693147	-4.47814	0.224654	66.38	7.35052	9.53698
598	2022	0.589566	0.422858	0.701097	64.09	510100	33.33	0.06	0.88201	1	1.38629	-4.2584	0.197421	66.41	7.36074	9.23464
599	2007	0.69123	0.20919	0.98615	27.71	370200	44.44		0.371152	0	0	-5.65956	0.0991907	43.03	6.63199	8.88281
599	2008	0.703063	0.283103	0.986829	34.8	370200	44.44		0.436637	0	0	-4.54655	0.101001	44.12	6.63668	9.16733
599	2009	0.665519	0.189007	0.984348	25.3	370200	44.44		0.452952	0	0	-4.6053	0.102334	45.4	6.63846	9.00479
599	2010	0.68597	0.241139	0.986084	25.01	370200	44.44		0.404048	0	0	-5.05523	0.104123	46.43	6.63941	8.94272
599	2011	0.691834	0.27754	0.9869	27.12	370200	44.44		0.394006	0	0	-4.42441	0.105593	47.74	6.64301	9.16073
599	2012	0.680971	0.299947	0.986936	26.14	370200	44.44	0.58	0.510147	0	0	-5.05035	0.106887	48.96	6.64717	9.18379
599	2013	0.679285	0.288376	0.987415	30.07	370200	33.33	0.69	0.712573	1	0	-4.92891	0.107939	50.12	6.65248	8.8853
599	2014	0.504491	0.405743	0.94818	42.31	370200	33.33	3	0.893583	1	0	-4.17027	0.109244	51.22	6.66134	8.95738
599	2015	0.560562	0.266297	0.962078	36.75	370200	37.5	3.46	0.953514	1	0	-4.9997	0.110452	52.79	6.66452	8.98707
599	2016	0.627498	0.277755	0.959176	38.02	370200	33.33	2.31	0.856344	1	1.79176	-5.231	0.111722	54.73	6.67456	9.33247
599	2017	0.665051	0.288487	0.957135	38.93	370200	33.33	3.44	0.663051	1	0.693147	-4.67705	0.112807	55.545	6.6896	9.18738
599	2018	0.570377	0.461179	0.958427	48.22	370200	37.5	3.29	0.783976	1	0	-4.96569	0.114955	56.36	6.70808	9.28303
599	2019	0.63229	0.358125	0.952277	48.44	370200	33.33	4.63	0.736736	1	1.09861	-4.0146	0.116225	60.89	6.72383	9.28266
599	2021	0.71132	0.279677	0.96285	48.25	370200	33.33	5.17	0.571083	1	0	-5.54084	0.107461	60.81	6.7417	9.24329
599	2022	0.758393	0.218577	0.961074	46.78	370200	33.33	5.18	0.434751	1	0	-4.72652	0.117684	61.96	6.74759	9.18235
600	2007	0.586268	0.369495	0.970705	87.43	130100	33.33		0.330443	0	0	-4.1774	0.156823	37.65	6.86281	9.03026
600	2008	0.603695	0.389701	0.9711	84.36	130100	33.33		0.250141	0	0	-4.02211	0.159921	38.9	6.8747	9.26521
600	2009	0.596122	0.355982	0.971836	78.39	130100	33.33		0.355052	0	0	-4.3547	0.163649	40.15	6.88593	9.1885
600	2010	0.662253	0.315031	0.977178	76.08	130100	33.33		0.391414	0	0	-4.84245	0.166043	40.51	6.89787	9.12978
600	2011	0.739262	0.261535	0.973928	77.56	130100	33.33		0.466939	0	0	-5.11564	0.168926	40.07	6.90605	9.11811
600	2012	0.751395	0.2539	0.97625	79.34	130100	33.33		0.414172	0	0	-4.2564	0.171102	40.16	6.91404	9.02293
600	2013	0.712163	0.306513	0.977944	72.49	130100	33.33		0.488208	0	0	-5.11554	0.172194	41.44	6.91195	9.07932
600	2014	0.566119	0.378684	0.975432	79.71	130100	33.33		0.790448	0	0	-4.92119	0.173136	43.81	6.93333	9.27172
600	2015	0.513648	0.421561	0.972901	76.92	130100	33.33		0.625688	0	0	-4.15692	0.175397	45.84	6.93716	9.21602
600	2016	0.546095	0.430291	0.976718	75.52	130100	25		0.491652	0	0	-5.29203	0.17717	46.44	6.94601	9.25196
600	2017	0.583054	0.410381	0.973874	71.78	130100	33.33		0.52649	0	0	-5.9754	0.179701	50.975	6.88141	9.24019
600	2018	0.577559	0.461797	0.971896	72.63	130100	33.33	0.05	0.555399	0	0	-4.85238	0.18224	55.51	6.89061	9.18132
600	2019	0.570936	0.474796	0.96988	73.02	130100	33.33	0.37	0.599296	0	1.09861	-4.38186	0.184321	60.74	6.9594	9.17513
600	2021	0.684943	0.33083	0.960972	71.58	130100	33.33	1.76	0.904811	0	2.30259	-3.96637	0.171069	59.75	6.95845	9.28712
600	2022	0.660841	0.356913	0.9596	69.5	130100	33.33	3.37	0.701785	0	0	-4.63385	0.189659	59.27	6.9613	9.28089
601	2007	0.586935	0.322215	0.985089	33.56	440200	36.36		0.765332	0	0	-5.38709	0.089964	37.34	5.77514	9.21034
601	2008	0.617894	0.406444	0.985764	33.71	440200	33.33		0.717527	0	0	-5.41903	0.0918858	37.66	5.78102	9.0216
601	2009	0.626987	0.288666	0.985706	24.36	440200	33.33		0.983219	0	0	-4.8304	0.0938947	45.05	5.78855	9.02172
601	2010	0.619481	0.324079	0.986008	21.96	440200	33.33		0.537408	0	0	-4.98954	0.0957241	44.18	5.79636	9.00073
601	2011	0.602083	0.408088	0.985985	23.56	440200	33.33		0.623202	0	0	-5.94988	0.0979901	43.63	5.80121	9.19726
601	2012	0.603037	0.399734	0.987722	23.33	440200	33.33	0.43	0.347443	0	0	-4.6464	0.0988865	44.54	5.79149	8.79361
601	2013	0.570881	0.390675	0.986942	33.43	440200	37.5	0.49	0.486587	0	0	-4.70094	0.100588	44.6	5.79606	8.73472
601	2014	0.535824	0.370504	0.98041	33.05	440200	33.33	0.39	0.582027	0	0.693147	-4.78479	0.101444	46.82	5.7994	8.55738
601	2015	0.506576	0.26927	0.98047	42.56	440200	36.36	0.5	0.597481	0	0	-5.07242	0.103022	49.33	5.80275	8.81759
601	2016	0.490746	0.330432	0.979512	44.62	440200	36.36	0.79	0.575332	0	0	-4.78086	0.104081	49.6	5.81413	9.02606
601	2017	0.482853	0.38844	0.976325	52.13	440200	25	0.86	0.438141	0	0	-4.65089	0.104875	52.245	5.81711	9.15282
601	2018	0.519525	0.52181	0.975522	48.74	440200	33.33	1.48	0.57362	0	0	-4.85551	0.105088	54.89	5.82305	9.02642
601	2019	0.543918	0.423088	0.972544	49.67	440200	33.33	1.06	0.663085	0	0	-6.0941	0.105812	53.16	5.82305	9.0538
601	2021	0.612345	0.373104	0.974416	50.22	440200	33.33	1.4	0.939843	0	0	-4.75968	0.11929	49.29	5.82305	9.1491
601	2022	0.628797	0.365813	0.971614	47.3	440200	33.33	1.12	0.873571	0	0	-4.21021	0.109714	50.05	5.82305	9.14974
608	2007	0.634751	0.215568	0.993677	58.78	450100	42.86		0.707533	0	0	-5.59903	0.0982105	50.4	6.5287	9.2886
608	2008	0.634051	0.376786	0.992743	57.09	450100	42.86		0.447069	0	0	-5.52126	0.101433	49.91	6.54058	9.11515
608	2009	0.701256	0.223913	0.996405	52.19	450100	42.86		0.58673	0	0	-4.84031	0.10139	51.48	6.54951	9.21473
608	2010	0.555911	0.319956	0.99584	50.03	450100	42.86		0.482976	0	0	-5.2532	0.103122	50.21	6.56297	9.32527
608	2011	0.511386	0.503494	0.995791	49.05	450100	42.86		0.90486	0	0	-4.7101	0.104885	48.67	6.56878	9.49341
608	2012	0.507563	0.429065	0.996227	52.77	450100	42.86		0.360864	0	0	-5.09383	0.106579	48.72	6.57158	9.34609
608	2013	0.595973	0.386184	0.994854	53.54	450100	42.86		0.529419	0	0	-4.67791	0.110547	47.89	6.58672	9.3447
608	2014	0.612349	0.408058	0.995354	43.04	450100	42.86		0.33887	0	0	-4.46776	0.109612	48.51	6.594	9.17637
608	2015	0.597069	0.383538	0.995039	44.56	450100	42.86		0.320765	0	0	-4.93812	0.111552	49.68	6.60831	9.35357
608	2016	0.62328	0.287667	0.994966	50.92	450100	42.86		0.542144	0	0	-4.89123	0.113212	50.79	6.62406	9.54838
608	2017	0.490094	0.446201	0.998409	60.42	450100	42.86		1.40181	0	0	-4.0988	0.114763	54.945	6.63068	9.43986
608	2018	0.433104	0.571887	0.998336	62.24	450100	42.86		0.437073	0	0	-4.77945	0.11627	59.1	6.64898	9.44034
608	2019	0.392218	0.589164	0.998196	61.19	450100	42.86		0.360085	0	0	-4.86323	0.117816	65.55	6.66313	9.47631
608	2021	0.348577	0.862274	0.999772	56.12	450100	42.86		0.191118	0	0	-4.11373	0.105977	64.73	6.68711	9.1191
608	2022	0.342462	0.760838	0.999756	43.98	450100	42.86		0.109388	0	0	-4.28317	0.122233	65.81	6.69827	9.37823
610	2007	0.331381	0.300504	0.878008	50.49	610100	33.33		0.465862	0	0	-5.49547	0.468178	51.52	6.6402	8.90273
610	2008	0.419143	0.478751	0.898693	49.89	610100	33.33		0.377127	0	0	-4.84142	0.475673	50.18	6.65067	8.76764
610	2009	0.543992	0.212981	0.922992	50.89	610100	33.33		0.42297	0	0	-5.17376	0.484952	53.92	6.66271	8.87431
610	2010	0.569959	0.152373	0.929442	48.14	610100	33.33		0.241809	1	0	-4.68869	0.497192	52.2	6.66406	8.93919
610	2011	0.344432	0.294509	0.901064	37.31	610100	33.33		0.474265	1	0	-4.84582	0.502325	51.6	6.67557	8.832
610	2012	0.269678	0.320509	0.898486	37.02	610100	33.33		0.827872	1	0	-5.1412	0.406018	52.42	6.68086	9.01067
610	2013	0.27882	0.317655	0.904456	38.66	610100	33.33		1.19508	1	0	-4.58826	0.516941	52.18	6.69444	8.81269
610	2014	0.242374	0.197796	0.896935	46.7	610100	33.33		1.24883	1	0	-4.71553	0.52013	56.14	6.70478	8.93814
610	2015	0.280704	0.23508	0.950473	45.66	610100	37.5		2.00999	1	0	-4.67097	0.527054	59.55	6.70522	8.96495
610	2016	0.388244	0.209075	0.937284	38.1	610100	33.33		1.19931	1	0	-4.46082	0.529853	61.17	6.71659	9.11074
610	2017	0.416292	0.244769	0.941252	41.27	610100	37.5		0.940953	1	0	-4.28546	0.528653	61.515	6.81014	9.34268
610	2018	0.279825	0.413341	0.935406	33.35	610100	37.5		1.83914	1	0	-4.50607	0.532533	61.86	6.89568	9.45501
610	2019	0.309182	0.336332	0.939614	33.36	610100	30		1.69936	1	0	-5.09116	0.544521	63.03	6.86485	9.12663
610	2021	0.628386	0.246274	0.966714	37	610100	33.33		0.798007	1	0	-4.67884	0.366765	63.57	6.90775	9.18472
610	2022	0.681642	0.103765	0.958628	36.65	610100	33.33		0.571152	1	0	-4.60089	0.549138	61.74	6.92363	9.13443
612	2007	0.51892	0.108601	0.998331	53.75	410800	33.33		0.277771	0	0	-5.34898	0.248225	26.26	5.88324	8.93142
612	2008	0.548336	0.359327	0.976797	46.85	410800	33.33		0.585479	0	0	-5.99826	0.253857	25.04	5.89233	8.95545
612	2009	0.494623	0.128623	0.976712	50.49	410800	37.5		0.829684	0	0	-6.26126	0.259493	24.68	5.90225	9.03658
612	2010	0.483829	0.164934	0.976013	41.41	410800	33.33		0.310732	0	0	-6.02201	0.265901	23.22	5.91085	8.90612
612	2011	0.502092	0.31866	0.981732	38.85	410800	25		0.5482	0	0	-5.752	0.270947	23.2	5.9162	8.97752
612	2012	0.602019	0.274957	0.986177	39.32	410800	33.33	0.03	0.244655	0	0	-5.43147	0.276247	24.65	5.9089	9.13734
612	2013	0.399113	0.478404	0.98915	55.46	410800	45.45	0.05	0.696488	0	0.693147	-4.82299	0.279498	24.79	5.91025	8.90585
612	2014	0.48312	0.314022	0.761641	48.38	410800	45.45	0.02	0.3162	0	0	-5.16749	0.284366	30.78	5.91512	8.98595
612	2015	0.447863	0.392333	0.991986	44.32	410800	37.5	0.01	1.09148	0	0	-5.41296	0.286994	33.13	5.92072	8.94885
612	2016	0.378894	0.302151	0.991126	49.02	410800	33.33	0.01	0.561285	0	0	-5.82379	0.281927	34.33	5.92693	9.13335
612	2017	0.369023	0.364855	0.991948	64.41	410800	33.33	0	0.229993	0	0	-5.3034	0.286786	36.03	5.91889	9.18102
612	2018	0.432418	0.532203	0.992533	64.62	410800	33.33	0	0.389508	0	0	-4.7008	0.292492	37.73	5.92426	9.18318
612	2019	0.384877	0.549642	0.991995	63.03	410800	33.33	0	0.375552	0	0	-4.92578	0.297059	40.97	5.92426	9.39199
612	2021	0.352932	0.425729	0.98444	38.63	410800	33.33		0.638764	0	0	-4.9245	0.269007	53.3	5.92158	9.51775
612	2022	0.324611	0.603955	0.984657	40.78	410800	37.5		0.87334	0	0	-4.21775	0.303514	53	5.91889	9.20069
619	2007	0.373631	0.414409	0.97471	45.01	340200	33.33		0.666578	0	0	-5.51609	0.318756	37.21	5.44441	8.81299
619	2008	0.324023	0.689298	0.972353	49.15	340200	37.5		0.866512	0	0	-5.71347	0.325014	34.13	5.44583	8.95777
619	2009	0.247199	0.375725	0.966355	45.31	340200	37.5		0.952207	0	0	-5.39321	0.329213	32.72	5.44285	9.05684
619	2010	0.356334	0.454027	0.968074	43.92	340200	50		1.02842	0	0	-5.34931	0.335544	30.38	5.44025	8.97866
619	2011	0.451667	0.581401	0.955585	45.2	340200	33.33		2.03133	0	0	-5.27454	0.340784	27.66	5.95687	9.08546
619	2012	0.457357	0.444701	0.951302	44.72	340200	25	1.71	3.54121	0	0	-6.00815	0.346112	27.85	5.95168	9.01882
619	2013	0.41399	0.57618	0.951124	43.82	340200	33.33	1.5	1.75292	0	0	-5.18496	0.35063	27.75	5.95454	8.95905
619	2014	0.353838	0.521998	0.939156	45.82	340200	37.5	1.84	3.79029	1	0	-5.39656	0.346898	30.98	5.95454	8.90639
619	2015	0.321319	0.398604	0.93874	47.86	340200	33.33	1.7	4.88168	1	0	-5.87539	0.34979	37.92	5.95529	8.93788
619	2016	0.312097	0.479623	0.935468	43.55	340200	33.33	1.79	1.52786	1	0	-5.67	0.359647	39.3	5.96358	9.01481
619	2017	0.252183	0.678339	0.932139	41.02	340200	33.33	1.65	1.70385	1	0	-4.33543	0.363019	41.535	5.96358	8.99529
619	2018	0.30386	0.873491	0.938596	41.95	340200	33.33	1.36	1.50675	1	0	-5.1951	0.359687	43.77	5.96615	8.90137
619	2019	0.337815	0.776799	0.933638	42.52	340200	33.33	1.17	1.49978	1	0	-6.00636	0.363181	47.4	5.96871	8.80612
619	2021	0.518675	0.557003	0.934989	42.94	340200	33.33	2.45	1.12118	1	0	-5.46411	0.349624	48.43	5.96358	9.02545
619	2022	0.49602	0.533728	0.934463	39.94	340200	33.33	2.48	1.14221	1	0	-5.72336	0.374256	48.58	5.96101	9.14045
625	2007	0.46438	0.313814	0.990558	57.47	500000	33.33		0.688577	0	0		0.110985	42.4	8.08219	9.21104
625	2009	0.636533	0.250123	0.984439	52.82	500000	38.46		0.785617	0	2.07944		0.116297	37.89	8.09456	8.28071
625	2010	0.652501	0.273984	0.969399	51.03	500000	33.33		0.758131	0	2.83321		0.118519	36.35	8.10303	9.23688
625	2011	0.599021	0.383078	0.949855	50.98	500000	33.33		0.582679	0	1.38629		0.121205	36.2	8.11097	9.30064
625	2012	0.666268	0.266891	0.953533	53.58	500000	33.33	5.75	0.597052	0	2.30259		0.0965627	39.39	8.11504	9.2597
625	2013	0.650706	0.217087	0.961238	49.89	500000	33.33	4.21	0.609635	0	2.30259		0.125408	41.53	8.11952	9.1805
625	2014	0.63472	0.222469	0.958547	47.02	500000	38.46	3.8	0.770518	0	1.38629		0.126643	46.78	8.12451	9.18245
625	2015	0.617805	0.26618	0.968091	48.18	500000	38.46	3.84	0.89428	0	2.19722		0.12813	47.7	8.12351	9.24503
625	2016	0.592968	0.334632	0.967564	51.33	500000	46.15	4.08	1.01223	0	2.07944		0.129138	48.13	8.12947	9.36657
625	2017	0.552762	0.416656	0.961764	53.29	500000	53.85	4.54	1.1133	0	2.89037		0.130463	49.236	8.12888	9.19482
625	2018	0.506327	0.60551	0.946218	53.53	500000	57.14	5.77	0.959444	0	3.46574		0.131966	52.33	8.133	9.14292
625	2019	0.549934	0.454784	0.946532	54.97	500000	57.14	6.34	1.00764	0	3.91202		0.133059	53.2	8.13652	9.21264
625	2021	0.587413	0.316165	0.967247	51.56	500000	53.33	4.59	1.10749	0	3.93183		0.136135	53.01	8.13623	9.533
625	2022	0.568987	0.337719	0.969488	47.76	500000	53.33	4.68	1.20393	0	3.93183		0.133982	52.95	8.13593	9.47823
626	2007	0.857038	0.119313	0.988421	69.85	320700	36.36		0.701556	0	0	-5.43703	0.124105	36.24	6.18049	8.9597
626	2008	0.813949	0.167671	0.990698	67.3	320700	36.36		0.938074	0	0	-4.65691	0.124923	36.3	6.19287	9.14409
626	2009	0.818829	0.147938	0.992819	67.23	320700	36.36		0.904706	0	0	-5.31301	0.127247	37.3	6.19775	9.12587
626	2010	0.842081	0.124785	0.986396	67.58	320700	36.36		0.744446	0	0	-4.42194	0.131046	39.02	6.21206	9.14697
626	2011	0.831046	0.145882	0.989467	69.57	320700	36.36		0.776663	0	0	-4.51682	0.132523	39.14	6.22693	9.20683
626	2012	0.821884	0.163019	0.989793	67.76	320700	36.36		0.808094	0	0	-4.58153	0.134014	39.6	6.23832	8.95777
626	2013	0.832431	0.150669	0.991158	65.87	320700	36.36		0.790077	0	0	-4.91257	0.136476	40.26	6.25613	9.03014
626	2014	0.819093	0.157598	0.994076	65.53	320700	36.36		0.916718	1	0	-4.94351	0.13788	41.42	6.26815	8.87165
626	2016	0.740831	0.158659	0.996351	68.86	320700	41.67		1.09647	1	0	-4.32359	0.140216	43.13	6.28227	9.1525
626	2017	0.704506	0.211867	0.997999	68.86	320700	38.46		1.31583	1	0	-4.01687	0.141788	43.91	6.2804	8.86503
626	2018	0.612464	0.355696	0.997701	67.51	320700	38.46		1.53962	1	0	-5.24818	0.143558	44.69	6.28227	8.79225
626	2019	0.582253	0.3626	0.991426	67.12	320700	38.46		1.62466	1	0	-4.55389	0.146426	45.03	6.28227	8.95841
626	2021	0.593719	0.18248	0.947629	64.23	320700	38.46		1.40883	1	0	-4.02933	0.161235	45.71	6.2804	9.02353
626	2022	0.579445	0.354171	0.92366	64.19	320700	38.46		1.28137	1	0	-5.55977	0.152263	44.11	6.27664	9.06889
627	2007	0.346167	0.175297	0.800891	43.83	420800	42.86		0.722388	0	0	-4.9217	0.118723	37.31	5.70235	9.1507
627	2008	0.235789	0.609585	0.839224	46.49	420800	42.86		1.66611	0	0	-5.91101	0.119779	35.43	5.70748	9.05415
627	2009	0.269647	0.320901	0.830521	40.47	420800	42.86		1.01478	0	0	-5.14937	0.120292	33.38	5.71059	9.07211
627	2010	0.189368	0.234152	0.791357	26.52	420800	42.86		1.31929	0	0	-4.52483	0.122723	31.76	5.70844	9.17357
627	2011	0.249239	0.326804	0.79678	26.57	420800	33.33		1.2529	0	0	-4.82923	0.124844	29.88	5.7134	9.06832
627	2012	0.255418	0.35497	0.818506	25.91	420800	33.33	0.77	0.798333	0	0	-5.02273	0.127156	29.4	5.71472	8.98331
627	2013	0.334133	0.336584	0.831465	25.69	420800	33.33	0.67	0.432423	0	0	-4.76229	0.128386	29.97	5.70976	8.80627
627	2015	0.259628	0.117427	0.796427	28.52	420800	33.33	1.26	0.47544	0	0	-4.84363	0.125635	32.98	5.70408	8.93089
627	2016	0.826959	0.167537	0.942861	76.86	420800	33.33	2.37	0.214829	0	0	-4.47353	0.125148	34.08	5.70711	9.28619
627	2017	0.809817	0.185542	0.952241	77.86	420800	33.33	2.99	0.241211	0	1.60944	-4.53447	0.12742	35.38	5.68698	9.2458
627	2018	0.854059	0.145369	0.964098	78.29	420800	33.33	3.34	0.307247	0	0	-4.26235	0.130433	36.68	5.68358	9.05661
627	2019	0.832646	0.167051	0.96933	76.58	420800	33.33		0.12863	0	0	-5.02942	0.133866	40.78	5.67675	8.95957
627	2021	0.857999	0.153307	0.975514	74.05	420800	42.86		0.184306	0	0	-4.79933	0.145485	45.5	5.65948	9.45556
627	2022	0.8801	0.127639	0.977507	73.5	420800	42.86		1.81998	0	0	-4.96697	0.141589	45.39	5.65249	9.26075
630	2007	0.698059	0.190403	0.957903	59.683	340700	36.36		0.47281	0	0	-5.26372	0.217004	29.6	4.31281	8.91261
630	2008	0.644369	0.342235	0.951749	59.15	340700	36.36		0.552398	0	1.09861	-5.41287	0.2219	30.3	4.31602	9.03253
630	2009	0.712469	0.206364	0.956659	61.82	340700	40		0.32898	0	0	-4.97115	0.224818	29.51	4.31736	8.94351
630	2010	0.742978	0.119373	0.959813	63.373	340700	33.33		0.364028	0	0	-6.01232	0.228794	25.19	4.31762	8.8646
630	2011	0.645426	0.255819	0.960176	56.77	340700	33.33		0.510888	0	1.09861	-5.03282	0.234207	23.36	4.32015	9.03896
630	2012	0.697281	0.220835	0.967141	56.44	340700	35.71	1.71	0.514949	0	0	-4.93428	0.238051	24.66	4.32015	8.72843
630	2013	0.699186	0.284442	0.965457	56.12	340700	38.46	1.96	0.500899	0	1.09861	-5.12299	0.241564	26.1	4.32015	8.68067
630	2014	0.666115	0.273519	0.963821	63.97	340700	40	1.81	0.64987	0	0	-5.51477	0.244628	26.98	4.31482	8.43577
630	2015	0.66883	0.22938	0.958246	45.47	340700	33.33	1.16	0.649811	0	1.60944	-5.94039	0.247742	33.07	4.31482	8.99554
630	2016	0.60694	0.310164	0.959817	43.29	340700	33.33	1.15	0.621262	0	0.693147	-5.12736	0.250068	35.38	5.14749	9.11636
630	2017	0.611346	0.31569	0.960555	47.71	340700	33.33	1.22	0.534247	0	1.09861	-5.36952	0.252318	36.52	5.14749	9.02606
630	2018	0.585336	0.404852	0.949284	48.04	340700	33.33	1.35	0.630573	0	1.38629	-5.06116	0.253351	37.66	5.14749	9.0974
630	2019	0.582374	0.384682	0.950082	50.38	340700	33.33	1.61	0.589619	0	2.07944	-5.37488	0.255485	48.19	5.14749	9.11515
630	2021	0.539755	0.365191	0.957257	43.33	340700	36.36	1.42	0.683359	0	2.89037	-5.11357	0.272051	45.37	5.1358	9.20884
630	2022	0.511933	0.466371	0.964269	44.73	340700	40	2.75	0.894717	0	2.30259	-4.83315	0.271039	45.07	5.1299	9.125
636	2007	0.377741	0.269926	0.947104	34.02	441200	33.33		1.03373	0	0	-4.60616	0.201727	42.55	6.01301	9.10576
636	2008	0.374641	0.618332	0.934801	31.16	441200	38.46		0.959451	0	0.693147	-4.98205	0.208118	40.64	6.01927	9.01627
636	2009	0.30569	0.303431	0.931415	28.07	441200	38.46		1.27676	0	0	-4.65828	0.213383	43.73	6.02753	9.11647
636	2010	0.26868	0.260904	0.945364	23.55	441200	38.46		1.45484	0	0	-4.41172	0.218795	40.42	6.04834	9.20724
636	2011	0.305384	0.433904	0.944887	27.13	441200	38.46		1.04239	0	0	-4.29184	0.222513	38.56	6.05889	9.06091
636	2012	0.329583	0.420537	0.944804	28.95	441200	38.46	3.53	1.04153	1	0	-4.70762	0.22704	37.91	6.06052	8.83666
636	2013	0.402173	0.436412	0.971386	29.33	441200	44.44	3.29	1.07536	1	0.693147	-5.16382	0.229937	36.54	6.06564	8.56121
636	2014	0.258933	0.477005	0.972594	38.3	441200	44.44	3.3	2.05409	1	0	-5.16368	0.234675	35.24	6.07466	8.7121
636	2015	0.273827	0.429436	0.928859	35.92	441200	44.44	3.94	1.67444	1	0.693147	-5.6184	0.238657	35.1	6.08511	8.66043
636	2016	0.319639	0.431597	0.931505	34.92	441200	44.44	4.1	1.38526	1	0.693147	-4.67967	0.242066	36.83	6.09807	9.07818
636	2017	0.276182	0.387423	0.930465	32.12	441200	44.44	3.9	1.39016	1	1.09861	-4.46662	0.244773	42.925	6.10256	9.19238
636	2018	0.215138	0.500739	0.96022	29.99	441200	44.44	3.87	2.18798	1	0	-4.66159	0.249116	49.02	6.11147	8.97449
636	2019	0.194626	0.383791	0.972319	27.25	441200	50	4.38	2.55427	1	1.38629	-4.65968	0.254637	41.68	6.1203	8.99368
636	2021	0.346079	0.232715	0.979195	27.61	441200	33.33	5.83	0.963369	1	0	-5.39731	0.247672	41.13	6.12905	9.33856
636	2022	0.240622	0.582631	0.981925	40.19	441200	36.36	5.82	2.50673	1	0	-5.04207	0.259651	40.36	6.12905	8.94755
651	2007	0.770622	0.123434	0.982872	43.3	440400	33.33		0.700196	0	1.79176	-5.03624	0.277687	41.89	4.57151	9.01736
651	2008	0.75164	0.178384	0.985291	46.51	440400	33.33		0.804834	0	0.693147	-4.33531	0.284378	42.38	4.60996	9.15567
651	2009	0.793273	0.112599	0.990203	40.95	440400	33.33		0.90078	0	1.38629	-6.04042	0.291052	44.85	4.64102	9.20352
651	2010	0.786421	0.137124	0.984003	40.11	440400	37.5		0.865095	0	1.38629	-4.91983	0.29608	42.55	4.66098	9.17202
651	2011	0.784335	0.159595	0.980963	39.44	440400	37.5		0.845147	0	2.48491	-4.63351	0.301211	42.99	4.67283	9.25837
651	2012	0.7436	0.176419	0.984798	39.42	440400	37.5		0.860742	0	3.49651	-4.45487	0.306337	45.78	4.67842	9.28164
651	2013	0.734734	0.180934	0.982273	41.08	440400	37.5		0.939047	0	3.93183	-5.81259	0.307526	46.33	4.69684	8.881
651	2014	0.711123	0.20304	0.984124	41.174	440400	33.33		1.02912	1	3.93183	-4.34532	0.310698	47.37	4.71133	8.92824
651	2015	0.699646	0.196658	0.983573	37.06	440400	33.33		0.989791	1	3.93183	-4.88391	0.313717	48.04	4.73136	9.27275
651	2016	0.698834	0.199828	0.981602	40.8	440400	37.5		1.05525	1	3.93183	-6.1871	0.316864	49.54	4.75359	9.25282
651	2017	0.689094	0.163204	0.983233	46.08	440400	42.86		1.05069	1	3.93183	-4.46587	0.319647	49.315	4.78749	9.10598
651	2018	0.630963	0.249027	0.979078	44.98	440400	33.33	3.67	1.1396	1	3.93183	-4.45137	0.322806	49.09	4.85203	9.08953
651	2019	0.604033	0.198918	0.980099	50.15	440400	33.33	3.03	1.11624	1	3.93183	-4.29891	0.326218	53.84	4.89784	9.23815
651	2021	0.662309	0.251089	0.966756	44.19	440400	42.86	3.48	0.928883	1	3.93183	-4.35218	0.288343	56.65	5.00395	9.30774
651	2022	0.713045	0.234415	0.962591	44.43	440400	44.44	3.4	1.0021	1	3.93183	-4.72043	0.331105	53.81	5.04986	9.32483
652	2007	0.571407	0.120114	0.943474	47.06	120000	33.33		0.863778	0	0		0.152543	40.54	6.86704	9.00626
652	2008	0.614253	0.212059	0.98995	39.39	120000	33.33		0.755167	0	0		0.156036	37.94	6.87716	9.19655
652	2009	0.633818	0.167736	0.95779	38.72	120000	33.33		0.77247	0	1.38629		0.1588	45.27	6.88841	9.0833
652	2011	0.801483	0.158531	0.936823	38.73	120000	33.33		0.485325	0	0		0.163631	46.16	6.90515	9.10797
652	2012	0.830865	0.147275	0.918551	37.63	120000	33.33		0.431602	0	1.79176		0.166077	46.99	6.90194	8.94612
652	2013	0.849184	0.1267	0.922388	37.93	120000	33.33		0.465074	0	0		0.167906	48.05	6.91274	9.049
652	2014	0.852878	0.112343	0.953908	41.48	120000	33.33		0.476207	0	0		0.169763	49.34	6.9253	8.88572
652	2015	0.86348	0.110978	0.961977	40.21	120000	33.33		0.516206	0	0		0.171598	52.15	6.93527	8.77385
652	2016	0.864875	0.120861	0.959947	39.41	120000	33.33		0.627367	0	1.60944		0.172906	56.44	6.95177	8.84664
652	2017	0.852533	0.140361	0.961895	38.68	120000	37.5	0.06	0.551094	0	0.693147		0.174523	58.15	6.9575	8.82615
652	2018	0.850991	0.152156	0.953964	38.74	120000	33.33	0.04	0.468245	0	1.09861		0.17622	58.62	6.98749	9.09133
652	2019	0.82546	0.176743	0.923363	38.54	120000	60	0.05	0.458146	0	2.3979		0.177619	63.46	7.01121	9.15599
652	2021	0.827947	0.172285	0.862454	38.71	120000	33.33	0.11	0.541864	0	0.693147		0.180885	61.26	7.05012	9.09583
652	2022	0.835785	0.166841	0.855808	38.81	120000	33.33	0.15	0.576052	0	0		0.181522	61.3	7.0579	8.83928
661	2007	0.67163	0.195687	0.906085	40.5757	220100	37.5		0.569527	0	0	-5.32326	0.0868581	40.19	6.616	8.73938
661	2008	0.630745	0.280875	0.921227	35.55	220100	37.5		0.690401	0	0	-5.17647	0.0885575	40.29	6.62477	8.9779
661	2009	0.554468	0.177093	0.930413	37.58	220100	33.33		0.716722	0	0	-5.23321	0.0897326	41.49	6.63002	8.80433
661	2010	0.543646	0.089902	0.943037	40.03	220100	33.33		0.876341	0	0	-5.05051	0.0907736	40.74	6.63317	8.78585
661	2011	0.540351	0.165748	0.928111	41.55	220100	33.33		0.837978	0	0	-4.87957	0.0922622	40.47	6.637	9.0336
661	2012	0.436626	0.144321	0.935651	43.18	220100	33.33	4.95	0.960931	0	0	-5.07611	0.0935911	41.46	6.63055	8.86163
661	2013	0.39257	0.110798	0.951047	38.23	220100	33.33	4.78	1.22813	1	0	-5.29958	0.0946792	40.22	6.62499	8.82114
661	2014	0.350592	0.163705	0.9556	39.71	220100	33.33	6.48	1.20528	1	0	-5.42	0.0955452	41.12	6.62751	8.82673
661	2015	0.361767	0.14163	0.952919	35.28	220100	33.33	8.01	1.31847	1	0	-6.10007	0.0967001	43.69	6.62649	8.75416
661	2016	0.282593	0.214236	0.968039	32.51	220100	33.33	9.14	2.35707	1	0	-5.27532	0.0975553	45.2	6.62539	8.87375
661	2017	0.29261	0.156326	0.97707	35.68	220100	33.33	8.5	1.73137	1	0	-5.55828	0.0985035	46.025	6.62007	8.87989
661	2018	0.327952	0.192618	0.975069	34.63	220100	37.5	7.37	1.61414	1	0	-5.08293	0.0995049	46.85	6.62274	8.7093
661	2019	0.307654	0.108322	0.97812	44.33	220100	37.5	5.51	2.17297	1	0	-6.10956	0.100574	51.84	6.62672	8.74497
661	2021	0.234456	0.157235	0.934653	38.97	220100	33.33	10.16	2.5642	1	0	-5.58042	0.0911995	50.95	6.74876	8.65643
661	2022	0.200591	0.287876	0.938441	39.26	220100	33.33	13.17	2.79344	1	0	-4.66614	0.102659	51.87	6.74759	8.83054
665	2007	0.699315	0.149886	0.935827	56.07	420100	36.36		0.473623	0	0	-6.01379	0.283329	50.06	6.72047	9.30556
665	2008	0.693155	0.25117	0.932556	48.39	420100	36.36		0.343617	0	0	-5.56091	0.287435	50.19	6.72652	9.17554
665	2009	0.734952	0.139158	0.924317	39.22	420100	36.36		0.562848	0	0	-5.09819	0.289808	50.42	6.72929	9.35928
665	2010	0.715773	0.104651	0.934115	44.15	420100	36.36		0.638678	0	0	-5.60286	0.295999	51.44	6.7307	9.24609
665	2011	0.685234	0.133057	0.940133	46.52	420100	36.36		0.643375	1	0	-5.07123	0.303048	48.94	6.71925	9.24038
665	2012	0.340707	0.562972	0.987658	69.29	420100	36.36		0.474757	1	0	-5.16196	0.306695	47.89	6.71259	9.29789
665	2013	0.299572	0.544869	0.988172	70.03	420100	36.36		0.540459	1	0	-4.81238	0.310014	47.72	6.71308	9.35253
665	2014	0.331647	0.588763	0.91579	71.5	420100	36.36	2.55	0.626373	1	0	-4.9146	0.312932	49	6.71938	9.40022
665	2015	0.296669	0.536698	0.915032	65.79	420100	36.36	2.28	0.386213	1	0	-4.80016	0.316462	51.02	6.72175	9.09907
665	2016	0.286639	0.55132	0.920741	65.79	420100	36.36	2.74	0.457712	1	0	-4.57285	0.318467	52.84	6.72743	9.1843
665	2017	0.352956	0.632862	0.931677	65.79	420100	40	3.12	0.349037	1	0	-4.505	0.321212	53.725	6.7511	8.90082
665	2018	0.402302	0.737287	0.940276	65.79	420100	40	2.76	0.696074	1	1.09861	-5.79715	0.324386	54.61	6.78559	9.08285
665	2019	0.420399	0.677975	0.944192	60.8	420100	44.44	3.03	0.562435	1	0	-4.08702	0.327313	60.75	6.81014	9.04982
665	2021	0.49367	0.490979	0.962793	55.85	420100	36.36	3.2	0.676324	1	0.693147	-4.69379	0.267414	62.45	6.84055	9.06358
665	2022	0.485551	0.460584	0.962844	48.15	420100	36.36	3.79	0.684317	1	0	-4.2984	0.336207	61.88	6.85119	9.18287
666	2007	0.521139	0.404118	0.956007	68.07	110000	33.33		0.882008	0	0		0.161439	72.09	7.10189	9.0587
666	2008	0.488921	0.561348	0.952777	64.69	110000	33.33		0.998764	0	0		0.165005	73.25	7.17077	9.21114
666	2009	0.571241	0.343165	0.947069	65.33	110000	33.33		1.13491	0	0		0.166957	75.53	7.12836	9.15905
666	2010	0.619194	0.346443	0.883946	71.74	110000	37.5		0.925464	0	0.693147		0.169224	75.11	7.13791	9.15335
666	2011	0.558105	0.443934	0.89485	67.32	110000	44.44		1.05164	0	0		0.17097	76.07	7.15376	9.22464
666	2012	0.481236	0.526442	0.913168	45.01	110000	44.44	3.07	1.59004	0	0.693147		0.172998	76.46	7.16897	9.17243
666	2013	0.459259	0.583656	0.925166	70.08	110000	37.5	3.87	1.75254	0	0		0.174546	76.85	7.18334	9.1202
666	2014	0.436092	0.556778	0.932694	63.805	110000	37.5	3.75	1.82321	0	0		0.176436	77.95	7.19624	9.13411
666	2015	0.509859	0.441593	0.948659	66.43	110000	37.5	3.9	1.57256	0	0		0.178103	79.65	7.20504	9.0497
666	2016	0.550833	0.453543	0.962777	63.25	110000	37.5	3.19	1.68965	0	0		0.179643	80.23	7.21818	9.21234
666	2017	0.461464	0.578717	0.965677	63.03	110000	37.5	2.67	1.52855	0	0		0.181037	80.56	7.21524	8.98782
666	2018	0.467485	0.619723	0.966998	61.65	110000	37.5	2.3	1.72578	0	0		0.182274	80.98	7.22766	9.24783
666	2019	0.381795	0.740589	0.96414	63.71	110000	37.5	4.28	3.05853	0	0		0.183473	83.52	7.2428	9.25215
666	2021	0.438872	0.678114	0.970098	61.9	110000	33.33	2.89	1.70552	0	0		0.185379	81.67	7.25488	8.91825
666	2022	0.371845	0.772457	0.968533	61.64	110000	33.33	3.08	1.86715	0	1.09861		0.186863	83.86	7.26473	8.77416
667	2007	0.417753	0.168749	0.993773	59.14	530100	55.56		0.659345	0	0	-6.77458	0.0728573	47.3	6.25133	8.93879
667	2008	0.246023	0.762086	0.997349	53.04	530100	55.56		2.3323	0	0	-6.79652	0.0555083	50.29	6.27197	9.41312
667	2009	0.40591	0.349061	0.997999	47.14	530100	55.56		3.20817	0	0	-6.9782	0.075943	48.1	6.28225	9.4572
667	2010	0.474821	0.411763	0.998233	39.8	530100	55.56		1.79112	0	0	-6.11748	0.0767282	49.01	6.3716	9.05485
667	2011	0.502322	0.490453	0.998306	43.54	530100	55.56		1.34617	0	0	-5.54103	0.0794841	48.4	6.30079	9.50294
667	2012	0.570583	0.422864	0.998751	42.07	530100	55.56		0.685942	0	0	-6.23451	0.0632586	48.93	6.29987	9.24821
667	2013	0.630405	0.393475	0.998869	38.18	530100	55.56		0.43189	0	0	-6.59228	0.0815912	50.03	6.30591	9.1003
667	2014	0.645221	0.307178	0.999255	37.74	530100	42.86		0.4463	0	0	-5.85397	0.0825084	53.67	6.31264	8.7464
667	2015	0.652122	0.252183	0.999391	35.54	530100	42.86		0.437501	1	0	-6.1239	0.0837222	55.28	6.32179	7.69712
667	2016	0.629489	0.321303	0.999359	35.73	530100	42.86		0.927064	1	0	-5.86454	0.0852816	56.73	6.32972	9.02136
667	2017	0.564867	0.428298	0.997053	35.83	530100	42.86		0.629891	1	0	-5.89072	0.0868517	56.66	6.33505	9.22582
667	2018	0.662576	0.358934	0.981251	34.04	530100	42.86	0.26	0.546722	1	0	-5.57974	0.0881717	56.59	6.35089	9.20442
667	2019	0.736813	0.2681	0.980204	24.2	530100	42.86	0.71	0.469456	1	0	-5.9527	0.0900391	63.73	6.3613	9.40311
667	2021	0.856167	0.139773	0.983276	22.04	530100	33.33	0.16	0.3047	1	0	-6.13537	0.0731143	63.71	6.38012	9.44177
667	2022	0.916228	0.076423	0.982282	21.57	530100	33.33	0.2	0.217916	1	0	-5.4208	0.0912968	63.66	6.38856	9.27416
668	2007	0.231704	0.312229	1	67.57	420100	33.33		1.22276	0	0	-6.01379	0.283329	50.06	6.72047	9.30556
668	2009	0.342089	0.408847	1	52.84	420100	33.33		0.387929	0	0	-5.09819	0.289808	50.42	6.72929	9.35928
668	2010	0.217192	0.513329	1	51.33	310000	33.33		0.293949	0	0		0.16891	57.28	7.2537	9.39208
668	2011	0.213661	0.633631	1	49.53	310000	33.33		0.334614	0	0		0.170974	58.05	7.25869	9.54731
668	2012	0.333519	0.4749	1	48.34	310000	36.36		0.724098	0	0		0.172685	60.45	7.26396	9.45962
668	2014	0.585729	0.262074	1	54.11	310000	42.86		2.39893	0	0		0.175747	64.82	7.27219	8.9297
668	2015	0.494807	0.145063	0.999987	47.33	310000	50		0.200308	0	0		0.177293	67.76	7.27515	8.9964
668	2016	0.663022	0.1363	0.999995	52.21	310000	42.86		1.16779	0	0		0.178756	69.78	7.28001	9.09144
668	2017	0.691801	0.185349	0.999978	55.8	310000	42.86		0.511199	0	0		0.180234	69.18	7.28345	8.90964
668	2018	0.659968	0.289284	0.99997	54.11	310000	42.86		0.31743	0	0		0.181633	69.9	7.28824	9.26132
668	2019	0.594564	0.307297	0.999932	47.43	310000	42.86		0.253066	0	0		0.183375	72.73	7.29302	8.90653
668	2021	0.516526	0.430664	0.999559	55.06	370200	42.86		0.83918	1	0	-5.54084	0.107461	60.81	6.7417	9.24329
668	2022	0.435911	0.449212	1	51.42	370200	42.86		0.251137	1	0	-4.72652	0.117684	61.96	6.74759	9.18235
671	2008	0.740837	0.2517	0.998075	77.76	350100	36.36		0.534717	0	0	-5.8925	0.123414	42.26	6.45669	9.15768
671	2009	0.623011	0.257082	0.998465	71.39	350100	36.36		0.494077	0	0	-4.64471	0.125524	48.15	6.45978	9.17046
671	2010	0.534319	0.398067	0.999102	63.47	350100	20		1.14071	0	0	-4.70135	0.127675	46.06	6.47219	9.25014
671	2011	0.670823	0.342903	0.999423	69.87	350100	42.86		1.35963	0	0	-4.72478	0.130264	45.5	6.47759	9.26322
671	2012	0.764088	0.186182	0.999483	73.49	350100	42.86		0.565759	0	0	-4.88079	0.132385	45.84	6.48662	9.26426
671	2013	0.868614	0.113049	0.999773	67.48	350100	42.86		0.533494	0	0	-4.9535	0.134043	45.8	6.48692	8.81463
671	2014	0.846881	0.128957	0.999729	71.27	350100	42.86		0.336123	0	0	-4.86895	0.13531	46.45	6.51605	8.81745
671	2015	0.804169	0.155638	0.9998	74.27	350100	42.86		0.636467	1	0	-4.82056	0.136522	48.66	6.52115	8.89768
671	2016	0.842861	0.153427	0.999338	68.63	350100	33.33		0.763931	1	0	-5.41879	0.1374	50.26	6.53379	9.0587
671	2017	0.856649	0.142651	0.996236	70.21	350100	33.33		0.614214	1	0	-5.51525	0.138372	51.585	6.54247	8.97259
671	2018	0.844228	0.165856	0.996865	69.83	350100	36.36		0.594268	1	0	-4.46751	0.139646	52.91	6.55678	8.97145
671	2019	0.834503	0.174514	0.996757	69.28	350100	40		0.546852	1	0	-5.12558	0.14155	53.61	6.56667	8.9015
671	2021	0.882462	0.12788	0.997861	60.44	350100	36.36	0.19	0.382618	1	1.09861	-5.12375	0.136447	56.5	6.58479	8.99814
671	2022	0.916395	0.088611	0.998088	48.38	350100	33.33		0.301835	1	0.693147	-5.15437	0.145679	56.61	6.59305	9.11394
680	2007	0.453108	0.164476	0.980909	32.99	370800	33.33		0.875896	0	0	-4.73978	0.166117	32.39	6.70841	8.93063
680	2008	0.395555	0.424649	0.980245	32.42	370800	33.33		0.937241	0	0	-5.05763	0.170216	32.13	6.71387	9.07372
680	2009	0.461523	0.296089	0.982716	32.97	370800	37.5		0.923274	0	0	-4.70786	0.173178	33.06	6.72421	8.99739
680	2010	0.591711	0.234804	0.981902	38.06	370800	33.33		0.793262	0	0	-6.9622	0.176369	34.05	6.73819	9.08512
680	2011	0.648312	0.314323	0.963004	31.18	370800	33.33		0.888832	0	0	-5.32382	0.178757	34.85	6.74288	9.13032
680	2012	0.630917	0.354908	0.947477	25.52	370800	33.33		0.967232	0	0.693147	-4.97347	0.181741	35.87	6.743	9.1226
680	2013	0.62131	0.398611	0.942982	30.35	370800	33.33	3.57	0.950333	0	0	-4.28859	0.183976	36.92	6.74382	8.9539
680	2014	0.597773	0.301629	0.93637	30.38	370800	33.33	3.58	1.0424	0	1.09861	-4.57024	0.186664	39.58	6.75821	9.01091
680	2015	0.628449	0.249148	0.92183	34.23	370800	33.33	4.54	0.748314	0	1.09861	-4.66816	0.189596	41.43	6.7667	9.05485
680	2016	0.620766	0.289931	0.926652	33.07	370800	33.33	3.14	0.733202	0	0.693147	-5.43433	0.191987	43.51	6.77651	8.84058
680	2017	0.621864	0.304808	0.937911	33.56	370800	33.33		0.90391	0	0	-4.14147	0.194048	44.115	6.78446	8.89192
680	2018	0.608086	0.378683	0.933356	34.36	370800	33.33	2.86	0.940412	0	1.09861	-4.6543	0.196022	44.72	6.79347	8.8112
680	2019	0.584022	0.386013	0.928209	34.4	370800	33.33	3.59	0.821965	0	1.38629	-4.0685	0.197756	48.2	6.79682	9.1022
680	2021	0.562697	0.392833	0.942389	42.59	370800	33.33	3.71	1.07876	0	1.09861	-4.35741	0.202898	48.36	6.79794	9.34233
680	2022	0.550523	0.423089	0.947125	42.84	370800	42.86	3.98	1.15052	0	0.693147	-5.29243	0.204892	49.61	6.7901	9.27078
685	2007	0.032754	0.085167	0.999584	34.52	442000	44.44		6.94984	0	0	-4.91842	0.361675	36.08	4.98463	9.04097
685	2008	0.23875	0.618577	0.964882	79.07	442000	44.44		0.423659	0	0	-5.0668	0.365722	36.46	4.99335	9.00908
685	2009	0.259316	0.452471	0.966957	82.06	442000	44.44		0.438876	0	0	-5.86481	0.373553	39.37	5.00301	8.90381
685	2010	0.2082	0.639775	0.975166	74.72	442000	50		0.385921	0	0	-4.37739	0.379079	39.22	5.01183	8.8204
685	2011	0.284319	0.654572	0.979421	74.7	442000	50		0.555503	0	0	-4.87091	0.382171	41.56	5.02191	8.95841
685	2012	0.203434	0.625533	0.975694	74.61	442000	33.33		1.50335	0	0	-5.32	0.387602	42	5.03044	9.03384
685	2013	0.197314	0.651762	0.971389	74.364	442000	37.5		2.00748	0	0	-5.13485	0.393643	42	5.04407	8.85066
685	2014	0.232986	0.453548	0.971563	67.77	442000	33.33		3.12186	0	0	-4.54384	0.398248	42.34	5.05688	8.84419
685	2015	0.196852	0.541286	0.947456	65.53	442000	33.33		2.39101	0	0	-4.46117	0.402	43.55	5.07317	8.84563
685	2016	0.236022	0.617664	0.944594	66.56	442000	37.5		0.756772	0	0	-5.77971	0.413303	45.5	5.0876	8.99293
685	2017	0.227687	0.668866	0.952874	66.58	442000	33.33		0.72169	0	1.60944	-4.19918	0.420134	47.4	5.14166	9.01189
685	2018	0.265539	0.827351	0.959442	66.65	442000	33.33		0.599524	0	2.19722	-5.74664	0.42584	49.3	5.18178	9.18102
685	2019	0.29566	0.748239	0.937886	67.93	442000	37.5	1.51	0.622367	0	2.77259	-4.51459	0.427365	48.91	5.21494	9.12151
685	2021	0.313185	0.755044	0.9036	67.26	442000	50	2.79	0.816737	0	1.60944	-4.63531	0.437279	48.07	5.29832	9.33211
685	2022	0.374046	0.769194	0.852954	64.04	442000	50	2.93	0.609912	0	1.94591	-4.83842	0.438219	48.11	5.34233	9.02232
690	2007	0.416076	0.242051	0.9522	58.48	441400	38.46		1.43279	0	0	-5.17406	0.0977829	35.25	6.22329	9.0517
690	2008	0.51222	0.251694	0.960073	53.91	441400	38.46		1.77603	0	0	-5.53617	0.0999132	35.6	6.22709	9.07943
690	2009	0.538631	0.205679	0.975418	41.01	441400	38.46		2.15177	0	0	-4.5835	0.103377	39.24	6.23119	9.10041
690	2010	0.567412	0.233993	0.895139	36.17	441400	38.46		1.54931	0	0	-4.78321	0.105374	38.54	6.24562	9.07326
690	2011	0.5927	0.328921	0.981371	34.49	441400	45.45		0.912075	0	0	-4.31518	0.112738	39.7	6.25113	9.23005
690	2012	0.59808	0.285822	0.96565	37.26	441400	33.33	0.42	0.793504	0	0	-4.64056	0.109122	42.31	6.25843	9.18502
690	2013	0.533225	0.319495	0.967087	34.88	441400	33.33	0.04	1.71396	0	0	-5.68322	0.110545	43.22	6.2653	8.61305
690	2014	0.475295	0.325443	0.959872	35.08	441400	33.33	0.02	1.60458	0	0	-4.5622	0.112063	42.97	6.27212	8.95648
690	2015	0.478615	0.235571	0.944055	43.48	441400	33.33	0.27	0.95521	0	0	-4.73152	0.113971	43.7	6.3004	8.99801
690	2016	0.476761	0.327347	0.963973	44.72	441400	33.33	1.48	5.92844	0	0.693147	-5.50101	0.115131	44.9	6.31355	9.22818
690	2017	0.512	0.329551	0.965291	37.77	441400	33.33	0.5	3.19649	0	0	-4.33583	0.115826	47.55	6.31173	9.14868
690	2018	0.589695	0.327973	0.972522	38.06	441400	33.33	0	1.08851	0	0	-4.40109	0.116304	50.2	6.3081	9.00159
690	2019	0.499557	0.438652	0.968239	38.3	441400	33.33	0	1.24805	0	0	-5.00899	0.118253	50.31	6.30445	9.32045
690	2021	0.43223	0.522437	0.966991	30.5	441400	33.33		1.63963	0	0	-4.71736	0.109208	49.54	6.29711	9.31317
690	2022	0.438299	0.491865	0.968503	32.83	441400	33.33		1.82876	0	1.09861	-3.95576	0.123973	49.51	6.29157	9.02208
698	2007	0.635548	0.225029	0.965688	37.15	210100	33.33		0.596115	0	0	-5.1118	0.264114	46.54	6.56635	8.70467
698	2008	0.575135	0.418369	0.97755	53.45	210100	25		0.432434	0	0	-4.81844	0.268523	45.14	6.5716	8.87752
698	2009	0.602719	0.293255	0.980331	48.48	210100	40		0.358725	0	0	-4.67623	0.272422	45.31	6.57584	8.92599
698	2010	0.562133	0.322394	0.93877	36.52	210100	33.33		0.356319	0	1.09861	-4.28507	0.276146	44.94	6.58008	8.58877
698	2011	0.52891	0.443549	0.94188	36.79	210100	33.33		0.294567	0	0.693147	-4.25393	0.280429	44.12	6.58438	8.59914
698	2012	0.564337	0.452045	0.946789	37.07	210100	33.33	0.56	0.430459	0	1.09861	-5.08181	0.282812	43.99	6.58727	8.6945
698	2013	0.560279	0.475899	0.94871	36.88	210100	33.33	0.51	0.584651	1	0	-6.00471	0.285921	43.84	6.59044	8.67094
698	2014	0.588404	0.39854	0.896171	36.61	210100	33.33		0.325619	1	0	-4.54457	0.288197	45.53	6.59551	8.61014
698	2015	0.597846	0.351582	0.910081	49.16	210100	33.33	1.37	0.602428	1	0.693147	-4.98196	0.290652	47.53	6.59497	8.71981
698	2016	0.602551	0.357354	0.92502	48.63	210100	33.33	1.31	0.764364	1	0	-4.77087	0.292176	56.41	6.59987	9.05975
698	2017	0.555087	0.434304	0.922869	49.19	210100	33.33	1.18	0.653116	1	0.693147	-4.9643	0.294138	57.255	6.60394	9.13529
698	2018	0.52887	0.551185	0.916378	48.89	210100	37.5	1.36	0.591097	1	0.693147	-5.02741	0.296472	58.1	6.61606	9.27303
698	2019	0.618969	0.410608	0.910098	48.79	210100	33.33	1.37	0.587348	1	0	-4.63409	0.300146	61.94	6.62936	9.2765
698	2021	0.612214	0.352147	0.920202	50.95	210100	33.33	2.22	0.742945	1	0.693147	-4.61395	0.299419	60.05	6.64118	9.23542
698	2022	0.705348	0.217298	0.889104	50.71	210100	33.33	3.4	0.819701	1	0	-3.74137	0.30868	58.15	6.64118	8.95571
701	2007	0.671051	0.230952	0.99292	31.53	350200	33.33		0.678646	0	0	-4.66312	0.148408	45.57	5.12539	9.10941
701	2008	0.672052	0.32429	0.989509	31.29	350200	33.33		0.743736	0	0	-5.2899	0.151273	46.18	5.1629	9.01469
701	2009	0.641415	0.232427	0.981499	34.46	350200	37.5		0.771757	0	0	-4.55448	0.155438	51.56	5.18178	9.19877
701	2010	0.699733	0.189263	0.981276	33.22	350200	33.33		0.759005	0	0	-4.73912	0.157345	49.15	5.19966	9.14974
701	2011	0.757724	0.199104	0.983918	32.44	350200	33.33		0.585531	0	0	-4.38541	0.160753	47.95	5.22736	9.06855
701	2012	0.782629	0.191981	0.984651	33.15	350200	33.33	0.08	0.64621	0	0	-4.80408	0.16398	50.33	5.25697	8.93932
701	2013	0.828761	0.147985	0.978882	32.67	350200	33.33	0.09	0.644015	0	1.09861	-4.14677	0.166322	51.6	5.28726	8.82791
701	2014	0.790127	0.18898	0.982665	44.69	350200	33.33	0.15	0.834965	0	0.693147	-5.08813	0.168312	54.67	5.32008	8.82659
701	2015	0.705449	0.239989	0.973658	41.8	350200	33.33	0.14	0.883736	0	0.693147	-5.39418	0.168552	55.71	5.35729	8.77121
701	2016	0.657712	0.330859	0.976516	41.36	350200	33.33	0.14	0.891932	0	0	-4.61052	0.169711	58.57	5.40268	8.97929
701	2017	0.646789	0.385566	0.976677	38.25	350200	33.33	0.12	0.836292	0	1.38629	-5.16593	0.170648	58.365	5.44674	8.8933
701	2018	0.691093	0.362309	0.98062	37.94	350200	33.33	0.11	0.789186	0	1.79176	-5.01015	0.174286	58.16	5.49717	8.90964
701	2019	0.844306	0.16325	0.986292	36.68	350200	33.33	0.09	0.71873	0	1.09861	-4.27356	0.175557	57.96	5.56834	9.00221
701	2021	0.77795	0.228343	0.973316	52.86	350200	37.5	0.07	0.826095	0	0.693147	-4.74407	0.155969	58.6	5.64897	8.97828
701	2022	0.772323	0.231239	0.975147	50.24	350200	33.33	0.06	0.840991	0	0.693147	-5.00431	0.179742	58.18	5.68358	8.94533
702	2007	0.588793	0.191709	0.933622	29.92	430600	33.33		0.464687	0	0	-4.20536	0.123914	32.11	6.29884	9.0444
702	2008	0.486804	0.348224	0.921858	29.01	430600	33.33		0.5037	0	0	-4.64067	0.127384	31.09	6.31447	9.1287
702	2009	0.477905	0.200749	0.926721	29.56	430600	42.86		0.502723	0	0	-5.28679	0.125058	34.05	6.32737	9.11096
702	2010	0.527542	0.216	0.936939	29.04	430600	42.86		0.536044	0	0	-4.74724	0.127062	31.8	6.33969	9.0538
702	2011	0.449502	0.307687	0.931786	27.53	430600	50		0.444192	0	0	-5.25966	0.129302	30.07	6.34599	9.14078
702	2012	0.496521	0.290988	0.944746	29	430600	42.86	3.11	0.634317	0	0	-5.80562	0.131309	32.8	6.35263	9.09974
702	2013	0.394248	0.289042	0.933957	30.8	430600	42.86	3.24	0.33907	0	0	-4.63363	0.132786	33.9	6.32972	9.17357
702	2014	0.307983	0.175279	0.934849	34.07	430600	42.86	1.94	0.454846	0	0	-4.33065	0.136539	35.33	6.33559	8.92983
702	2015	0.266837	0.101421	0.928447	36.74	430600	50	1.95	0.511767	0	0	-4.1967	0.136477	38.88	6.33752	8.9161
702	2016	0.286479	0.120962	0.932516	35.39	430600	42.86	1.53	0.671787	0	0	-5.31366	0.138053	41.47	6.34914	8.99616
702	2017	0.328778	0.228417	0.95862	38.49	430600	42.86	1.49	0.464605	0	0	-5.48602	0.140245	45.165	6.34212	9.04817
702	2018	0.273323	0.311265	0.971358	43.53	430600	42.86	1.44	0.847183	0	0	-4.58861	0.141981	48.86	6.34564	9.17792
702	2019	0.176657	0.337495	0.953895	38.19	430600	42.86	1.37	1.32867	0	0	-4.08249	0.143715	49.58	6.34739	9.17368
702	2021	0.691089	0.142317	0.970023	38.86	430600	42.86	0.79	0.233933	0	0	-5.13387	0.149756	47.83	6.33328	9.2821
702	2022	0.852813	0.053446	0.967121	35.53	430600	42.86	0.98	0.182866	0	0	-4.50444	0.148644	47.93	6.32615	9.16816
705	2007	0.429567	0.375168	0.94361	31.11	330600	40		0.855318	0	0	-7.12158	0.19422	33.95	6.08048	8.75826
705	2008	0.430919	0.517524	0.945583	32.2	330600	33.33		0.921327	0	0	-4.29244	0.198869	34.96	6.08236	8.96278
705	2009	0.446037	0.350245	0.950032	27.42	330600	33.33		0.958007	0	0	-5.10039	0.201709	37.47	6.08391	8.90123
705	2010	0.503068	0.296353	0.963943	28.33	330600	33.33		0.833563	0	0	-5.01906	0.204234	38.6	6.08657	9.02485
705	2011	0.551046	0.315011	0.967802	34.61	330600	33.33		0.793791	0	0	-5.5308	0.207594	39.78	6.08904	9.01274
705	2012	0.328037	0.484673	0.976596	44.61	330600	33.33	0.71	1.76648	0	0	-5.5625	0.210458	41.24	6.09086	8.94975
705	2013	0.324508	0.413355	0.978545	35.13	330600	33.33	0.76	1.65052	0	0	-4.59201	0.217747	42.12	6.09289	8.70533
705	2014	0.321773	0.342181	0.978786	30.04	330600	33.33	0.84	1.50055	0	0	-5.16709	0.220125	43.56	6.09582	8.641
705	2015	0.340293	0.207966	0.981028	31.66	330600	33.33	0.86	1.16881	0	0	-5.02132	0.222868	45.1	6.09607	8.71358
705	2016	0.348689	0.286009	0.97557	31.24	330600	33.33	0.69	1.11194	0	0	-4.66083	0.226289	45.59	6.10032	8.97094
705	2017	0.322559	0.434751	0.961379	29.83	330600	33.33	0.96	1.21837	0	0	-4.22701	0.229816	46.875	6.10256	8.97107
705	2018	0.319304	0.552756	0.96125	30.62	330600	33.33	1.32	1.21625	0	0	-4.5042	0.232101	48.16	6.10479	8.83477
705	2019	0.338722	0.566444	0.978542	31.57	330600	37.5	1.01	1.50278	0	0	-4.22828	0.235046	48.46	6.10702	8.86078
705	2021	0.373192	0.478656	0.981916	37.13	330600	37.5	0.91	1.42029	0	0	-5.03074	0.239108	49.15	6.10479	8.97715
705	2022	0.397322	0.509077	0.964312	32.84	330600	30	1.05	1.26571	0	0	-4.16333	0.244188	47.74	6.10256	9.03384
708	2007	0.521656	0.288865	0.991177	71.01	420200	36.36		0.46004	0	0	-5.16976	0.382289	38.9	5.5467	9.16827
708	2008	0.483085	0.500988	0.991333	66.57	420200	36.36		0.676819	0	0	-5.35574	0.379878	39.1	5.55416	8.98907
708	2009	0.459626	0.284495	0.992453	71.14	420200	36.36		0.60555	0	0	-4.62499	0.384858	37.13	5.55899	8.93564
708	2010	0.44039	0.285959	0.993905	71.83	420200	40		0.59955	0	0	-4.98116	0.399385	35.01	5.56506	8.93564
708	2011	0.38333	0.470423	0.994309	70.9	420200	36.36		0.613471	0	0	-4.6692	0.406438	30.19	5.5649	9.19553
708	2012	0.309464	0.633705	0.994492	65.19	420200	36.36	3.25	0.573201	0	0	-5.22854	0.419357	29.79	5.57025	9.19553
708	2013	0.302641	0.794902	0.994976	64.56	420200	36.36	3.31	0.822423	0	0	-4.58879	0.415787	30.44	5.57329	8.93274
708	2014	0.340129	0.540311	0.995664	61.71	420200	33.33	3.38	0.857807	0	0	-5.62675	0.419904	32.01	5.58387	8.82453
708	2015	0.319129	0.490824	0.995916	62.01	420200	42.86	3.63	1.24271	0	0	-5.59826	0.431482	35.8	5.5946	8.7837
708	2016	0.363229	0.474345	0.996551	63.69	420200	33.33	3.72	1.29325	0	0	-4.7629	0.434053	36	5.60212	8.98206
708	2017	0.387679	0.524029	0.997058	65.84	420200	33.33	3.5	1.18017	0	0	-4.31393	0.439421	35.705	5.6058	8.95725
708	2018	0.426451	0.6103	0.998098	64.97	420200	33.33	4.48	1.36915	0	1.09861	-5.24686	0.44529	35.41	5.61313	8.9877
708	2019	0.651766	0.319699	0.938997	95.07	420200	33.33	3.84	0.567204	0	1.79176	-4.64539	0.449909	43.18	5.61313	8.93932
708	2021	0.61158	0.321827	0.948753	93.77	420200	33.33	3.58	0.618328	0	1.94591	-4.59169	0.477288	47.8	5.61313	9.16503
708	2022	0.598595	0.258519	0.952735	92.01	420200	33.33	3.92	0.71668	0	2.30259	-4.32606	0.467316	45.57	5.61313	9.16503
709	2007	0.663275	0.208979	0.993364	66.98	130200	33.33		0.635656	0	0	-5.59373	0.0977848	32.25	6.58708	9.11317
709	2008	0.686328	0.312362	0.995168	61.21	130200	33.33		0.650981	0	0	-5.44932	0.100409	31.11	6.59361	9.26974
709	2009	0.707163	0.299054	0.996917	59.97	130100	33.33	1.12	0.486453	0	0	-4.3547	0.163649	40.15	6.88593	9.1885
709	2010	0.704805	0.303611	0.996684	49.9	130100	36.36	1.09	0.403479	0	0	-4.84245	0.166043	40.51	6.89787	9.12978
709	2011	0.682523	0.333822	0.997579	67.58	130100	36.36		0.327732	0	0	-5.11564	0.168926	40.07	6.90605	9.11811
709	2012	0.712047	0.303074	0.997737	67.89	130100	36.36	1.9	0.276387	0	0	-4.2564	0.171102	40.16	6.91404	9.02293
709	2013	0.731628	0.287842	0.997685	67.57	130100	33.33	1.61	0.275439	0	0.693147	-5.11554	0.172194	41.44	6.91195	9.07932
709	2014	0.734403	0.269064	0.997865	66.81	130100	33.33	1.77	0.243158	0	0.693147	-4.92119	0.173136	43.81	6.93333	9.27172
709	2015	0.745003	0.270478	0.997812	64.22	130100	33.33	1.7	0.220185	0	1.09861	-4.15692	0.175397	45.84	6.93716	9.21602
709	2016	0.749285	0.266722	0.99789	66.75	130100	33.33	1.9	0.220504	0	1.79176	-5.29203	0.17717	46.44	6.94601	9.25196
709	2017	0.749358	0.259154	0.998051	64.23	130100	33.33	1.86	0.25686	0	1.94591	-5.9754	0.179701	50.975	6.88141	9.24019
709	2018	0.717593	0.327587	0.998906	66.22	130100	36.36	2.77	0.340414	0	1.60944	-4.85238	0.18224	55.51	6.89061	9.18132
709	2019	0.722388	0.32596	0.998991	66.93	130100	36.36	2.71	0.353931	0	0.693147	-4.38186	0.184321	60.74	6.9594	9.17513
709	2021	0.749848	0.29183	0.991272	68.32	130100	36.36	2.47	0.364641	0	0	-3.96637	0.171069	59.75	6.95845	9.28712
709	2022	0.737564	0.316246	0.973014	68.35	130100	36.36	2.13	0.329388	0	0.693147	-4.63385	0.189659	59.27	6.9613	9.28089
712	2007	0.456737	0.188043	0.992886	60.01	441800	33.33		2.17826	0	0	-5.24036	0.137488	31.52	6.00144	9.43636
712	2008	0.481147	0.33792	0.992159	54.38	441800	33.33		2.81137	0	0	-5.5742	0.140409	29.16	6.00832	8.9803
712	2009	0.394808	0.149855	0.992275	47.88	441900	37.5		1.03558	0	0	-4.12348	0.250716	51.17	5.19146	8.9779
712	2010	0.310923	0.21674	0.988881	46.65	441900	33.33		1.09014	0	0	-4.39966	0.256367	48.72	5.20823	8.95338
712	2011	0.33436	0.328858	0.990141	44.15	441900	33.33		0.411551	0	0	-6.08985	0.263176	49.65	5.22467	8.99789
712	2012	0.17174	0.551346	0.995216	62.63	441900	33.33		36.5489	0	0	-4.43354	0.270164	52.21	5.23644	9.15936
712	2013	0.647584	0.266275	0.912075	65.27	441900	33.33		1.02131	1	0	-5.84296	0.276534	53.75	5.2465	8.75337
712	2014	0.737887	0.13896	0.941507	57.3	441900	33.33		1.21851	1	0	-4.53703	0.281803	52.14	5.25958	8.90531
712	2015	0.748044	0.1258	0.95584	51.87	441900	33.33		1.23156	1	0	-4.15282	0.297064	53.1	5.27817	9.06335
712	2016	0.794889	0.128396	0.966934	53.38	441900	33.33		1.29303	1	0	-4.78034	0.299231	53.17	5.30827	9.01785
713	2007	0.538063	0.251384	0.894927	40.06	340100	33.33		0.517731	0	0.693147	-5.68627	0.217442	45.24	6.17358	9.02774
713	2008	0.561636	0.231257	0.90803	41.176	340100	33.33		0.436744	0	0	-5.80086	0.222567	43.53	6.18976	9.17833
713	2009	0.599678	0.137459	0.920788	44.53	340100	33.33		0.422287	0	1.94591	-5.16177	0.226479	42.26	6.19935	9.02039
713	2010	0.410019	0.178639	0.930169	50.76	340100	33.33		1.05447	1	2.19722	-5.58544	0.230463	41.17	6.20648	9.02039
713	2011	0.377999	0.240303	0.929329	44.21	340100	37.5		0.875812	1	2.48491	-5.97039	0.235107	39.22	6.56117	9.18901
713	2012	0.346557	0.312035	0.928238	45.54	340100	37.5	3.5	0.919214	1	2.48491	-6.574	0.238642	39.17	6.56738	9.09302
713	2013	0.353948	0.370909	0.930078	41.46	340100	37.5	3.34	1.01628	1	2.63906	-4.9054	0.241562	39.42	6.56878	9.20884
713	2014	0.292397	0.367541	0.925441	38.94	340100	40	3.65	1.00308	1	1.79176	-5.06645	0.245618	39.88	6.5706	8.95802
713	2015	0.268832	0.307605	0.927592	48.01	340100	60	3.45	1.02473	1	2.56495	-5.46988	0.248858	42.75	6.57747	9.06855
713	2016	0.329399	0.333773	0.940063	50.75	340100	60	2.91	0.827455	1	0	-5.33231	0.249652	44.99	6.59441	9.24571
713	2017	0.371378	0.480206	0.911819	39.8	340100	60	2.43	0.601869	1	3.04452	-4.96648	0.252178	47.635	6.61204	8.98143
713	2018	0.335258	0.742158	0.857897	43.72	340100	50	2.32	0.886661	1	2.77259	-4.80167	0.254547	50.28	6.632	9.15757
713	2019	0.328171	0.403038	0.863424	37.82	340100	42.86	2.37	0.975398	1	1.60944	-4.98926	0.257604	60.6	6.64769	8.96047
713	2021	0.284333	0.304987	0.864435	36.5	340100	44.44	2.68	0.991493	1	1.79176	-4.59732	0.238292	60.38	6.67708	9.22039
713	2022	0.307714	0.314712	0.819747	33.53	340100	50	2.96	1.07374	1	2.30259	-4.44628	0.273438	60.26	6.68586	9.20241
715	2007	0.383117	0.254009	0.788704	78.69	210100	33.33		0.652825	0	0	-5.1118	0.264114	46.54	6.56635	8.70467
715	2008	0.341944	0.439629	0.792725	80.63	210100	33.33		0.744141	0	0	-4.81844	0.268523	45.14	6.5716	8.87752
715	2009	0.329374	0.263116	0.811491	72.31	210100	33.33		0.688424	0	0	-4.67623	0.272422	45.31	6.57584	8.92599
715	2010	0.447794	0.201613	0.854835	52	210100	33.33		0.451121	0	0	-4.28507	0.276146	44.94	6.58008	8.58877
715	2011	0.448881	0.385682	0.872896	51.5	210100	42.86		0.666574	0	0	-4.25393	0.280429	44.12	6.58438	8.59914
715	2012	0.454237	0.430466	0.884521	43.6	210100	37.5		0.830246	0	0	-5.08181	0.282812	43.99	6.58727	8.6945
715	2013	0.422104	0.275016	0.889457	55.19	210100	33.33		0.987671	1	0	-6.00471	0.285921	43.84	6.59044	8.67094
715	2015	0.47122	0.232278	0.889509	66.5	210100	33.33		1.23508	1	0	-4.98196	0.290652	47.53	6.59497	8.71981
715	2016	0.429003	0.22823	0.891297	69.23	210100	33.33		1.4603	1	0	-4.77087	0.292176	56.41	6.59987	9.05975
715	2017	0.40653	0.359637	0.895848	70.7	210100	33.33		1.435	1	0	-4.9643	0.294138	57.255	6.60394	9.13529
715	2018	0.379362	0.551113	0.90096	68.1	210100	33.33		1.62053	1	0.693147	-5.02741	0.296472	58.1	6.61606	9.27303
715	2019	0.355108	0.442184	0.909545	77.32	210100	37.5		1.63205	1	0	-4.63409	0.300146	61.94	6.62936	9.2765
715	2021	0.321261	0.588726	0.922754	71.95	210100	33.33		2.01137	1	0	-4.61395	0.299419	60.05	6.64118	9.23542
715	2022	0.277346	0.397226	0.92523	59.87	210100	33.33		2.40466	1	0	-3.74137	0.30868	58.15	6.64118	8.95571
721	2007	0.59781	0.213272	0.917579	57.52	610100	33.33		0.294064	0	0	-5.49547	0.468178	51.52	6.6402	8.90273
721	2008	0.585069	0.321104	0.900619	52.5	610100	33.33		0.312328	0	0	-4.84142	0.475673	50.18	6.65067	8.76764
721	2009	0.434235	0.273357	0.940957	49.96	610100	33.33		0.508675	0	0	-5.17376	0.484952	53.92	6.66271	8.87431
721	2010	0.41771	0.179043	0.937041	56.01	610100	33.33		0.409012	1	0	-4.68869	0.497192	52.2	6.66406	8.93919
721	2011	0.374313	0.301431	0.946106	51.33	610100	33.33		0.866743	1	0	-4.84582	0.502325	51.6	6.67557	8.832
721	2012	0.370423	0.356246	0.879787	50.34	610100	33.33		0.584036	1	0	-5.1412	0.406018	52.42	6.68086	9.01067
721	2013	0.296193	0.430076	0.973059	49.43	610100	33.33		1.23982	1	0	-4.58826	0.516941	52.18	6.69444	8.81269
721	2014	0.33581	0.221488	0.974137	37.13	610100	33.33		1.17244	1	0	-4.71553	0.52013	56.14	6.70478	8.93814
721	2015	0.379224	0.153623	0.976783	37.6	610100	33.33		0.944282	1	0	-4.67097	0.527054	59.55	6.70522	8.96495
721	2016	0.347471	0.153303	0.978064	36.2	610100	33.33		1.06648	1	0	-4.46082	0.529853	61.17	6.71659	9.11074
721	2017	0.378235	0.226439	0.979507	37.9	610100	37.5		1.50545	1	0	-4.28546	0.528653	61.515	6.81014	9.34268
721	2018	0.473514	0.277253	0.984277	37.04	610100	37.5		0.969561	1	0	-4.50607	0.532533	61.86	6.89568	9.45501
721	2019	0.437833	0.262212	0.980768	36.65	610100	33.33		0.644553	1	0	-5.09116	0.544521	63.03	6.86485	9.12663
721	2021	0.703131	0.158972	0.847221	36.3	610100	33.33		0.169923	1	0	-4.67884	0.366765	63.57	6.90775	9.18472
721	2022	0.662919	0.062081	0.853836	45.48	610100	33.33		0.212181	1	0	-4.60089	0.549138	61.74	6.92363	9.13443
726	2007	0.573257	0.219258	0.972752	36.83	370300	35.71		0.272977	0	0	-5.09336	0.168477	31.58	6.04166	9.06161
726	2008	0.466854	0.470114	0.965049	34.73	370300	35.71		0.514709	0	0.693147	-5.53201	0.17455	31.69	6.04411	9.03575
726	2009	0.335619	0.409603	0.960413	33.13	370300	40		0.535277	0	0	-5.06617	0.176495	33.6	6.04598	9.01615
726	2010	0.324162	0.489641	0.955262	32.8	370300	35.71		0.667155	0	0	-4.75096	0.17901	34.7	6.04822	8.94063
726	2011	0.294377	0.613036	0.957473	31.07	370300	35.71		0.719258	0	0	-4.67476	0.180603	36.22	6.05162	8.98042
726	2012	0.306452	0.649085	0.958345	31.31	370300	35.71	4.32	0.642021	0	0	-5.57698	0.18195	37.45	6.05138	9.07669
726	2013	0.237442	0.581242	0.955604	36.97	370300	38.46	3.96	0.851447	0	0.693147	-4.68473	0.183202	39.25	6.05514	9.05567
726	2014	0.186753	0.612898	0.95429	37.57	370300	38.46	4.68	0.852177	0	0	-4.67937	0.185653	40.75	6.06146	9.0114
726	2015	0.199597	0.569044	0.957761	38.26	370300	38.46	4.78	0.973031	0	0.693147	-4.27228	0.188501	42.53	6.06518	8.89302
726	2016	0.211971	0.609823	0.956962	38.55	370300	38.46	4.85	0.8377	0	1.09861	-5.309	0.190552	44.1	6.07074	9.03241
726	2017	0.235536	0.69015	0.948915	39.58	370300	35.71	5.12	0.686183	0	0	-4.45155	0.192044	44.57	6.07304	8.83957
726	2018	0.266844	0.688309	0.952618	42.78	370300	35.71	4.21	0.586857	0	0	-4.73346	0.193782	45.04	6.07535	8.90531
726	2019	0.301725	0.753993	0.954815	44.74	370300	35.71	4.65	0.567771	0	0	-5.60384	0.196313	45.99	6.07535	8.95854
726	2021	0.355742	0.890375	0.970456	36.2	370300	33.33	4.83	1.48883	0	0	-4.58562	0.183327	46.35	6.07535	9.20713
726	2022	0.295346	0.968826	0.972028	36.12	370300	33.33	3.98	1.85633	0	0	-4.19005	0.202086	45.89	6.06843	9.12151
729	2007	0.396748	0.361644	0.961883	65.83	110000	33.33		0.636304	0	0		0.161439	72.09	7.10189	9.0587
729	2008	0.303705	0.547864	0.948258	71.57	110000	28.57		0.445475	0	0		0.165005	73.25	7.17077	9.21114
729	2009	0.271055	0.487809	0.944058	72.08	110000	33.33		0.46435	0	0		0.166957	75.53	7.12836	9.15905
729	2010	0.351839	0.464522	0.938741	65.93	110000	35.71		0.50978	0	0		0.169224	75.11	7.13791	9.15335
729	2011	0.392123	0.459263	0.942375	70.09	110000	33.33		0.381472	0	0.693147		0.17097	76.07	7.15376	9.22464
729	2012	0.394888	0.524329	0.944734	69.04	110000	33.33	1.37	0.301424	0	0.693147		0.172998	76.46	7.16897	9.17243
729	2013	0.315496	0.468308	0.940472	70.27	110000	33.33	1.82	0.385906	0	0		0.174546	76.85	7.18334	9.1202
729	2014	0.293281	0.495452	0.937798	68.89	110000	33.33	2.19	0.416484	0	0.693147		0.176436	77.95	7.19624	9.13411
729	2015	0.249375	0.5128	0.932959	70.66	110000	33.33	2.38	0.475301	0	0.693147		0.178103	79.65	7.20504	9.0497
729	2016	0.250602	0.581762	0.934018	69.6	110000	33.33		0.474649	0	1.09861		0.179643	80.23	7.21818	9.21234
729	2017	0.24434	0.598885	0.932111	68.94	110000	33.33	2.25	0.563844	0	1.38629		0.181037	80.56	7.21524	8.98782
729	2018	0.222432	0.701882	0.934925	71.85	110000	33.33	2.2	0.632223	0	1.09861		0.182274	80.98	7.22766	9.24783
729	2019	0.239321	0.621658	0.939742	71.93	110000	45.45	2.41	0.760213	0	0		0.183473	83.52	7.2428	9.25215
729	2021	0.280513	0.494856	0.948437	69.81	110000	33.33	2.53	1.0243	0	0.693147		0.185379	81.67	7.25488	8.91825
729	2022	0.310642	0.411787	0.952877	67.79	110000	57.14	2.78	1.06955	0	0		0.186863	83.86	7.26473	8.77416
731	2007	0.408273	0.263597	0.941685	51.19	510900	33.33		0.609948	0	0	-5.17795	0.117032	28.1	5.95179	8.66906
731	2008	0.532297	0.367364	0.904241	45.38	510900	37.5		0.590506	0	0	-5.33574	0.120166	26.28	5.95568	8.80926
731	2009	0.402376	0.304516	0.922313	30.2	510900	37.5		0.671915	0	0	-5.46667	0.122082	27.89	5.96113	8.56865
731	2010	0.48036	0.376769	0.937688	23.15	510900	42.86		1.22749	0	0	-5.20312	0.124256	26.48	5.94655	8.4797
731	2011	0.449274	0.433262	0.943165	24.22	510900	42.86		1.24401	0	0	-5.07929	0.127026	25.35	5.94986	9.15303
731	2012	0.487656	0.392517	0.94857	28.24	510900	42.86	0.05	1.3202	0	1.09861	-4.8075	0.0887978	25.33	5.93251	8.65748
731	2013	0.370382	0.39771	0.955698	27.18	510900	42.86	0.06	1.0345	0	0	-5.24652	0.134681	26.83	5.94122	8.61105
731	2014	0.389214	0.39712	0.937433	22.13	510900	50	0.07	0.996042	0	0	-5.36488	0.134491	27.3	5.94385	8.72697
731	2015	0.443723	0.355315	0.945236	21.75	510900	42.86	0.07	0.847142	0	1.38629	-5.9679	0.136393	28.37	5.93951	8.93761
731	2016	0.458739	0.317722	0.933448	20.69	510900	50	0.15	0.71037	0	0	-5.17224	0.13736	32.19	5.93754	8.96008
731	2017	0.379162	0.4257	0.930034	23.18	510900	42.86	0.07	1.05542	0	0	-5.02276	0.138433	36.175	5.9162	8.78294
731	2018	0.301836	0.686172	0.928624	27.59	510900	50	0.06	1.35368	0	0	-5.19774	0.139562	40.16	5.90263	8.82585
731	2019	0.241189	0.724357	0.924874	34.19	510900	50	0.07	1.57216	0	0	-5.3987	0.141164	40.51	5.8944	9.27332
731	2021	0.18259	0.523758	0.954751	22.76	510900	50	0.21	2.76314	0	0	-4.91541	0.159034	39.14	5.88332	9.37806
731	2022	0.169799	0.777686	0.963837	23.26	510900	42.86	0.19	3.57709	0	0	-5.97035	0.14112	38.44	5.87212	9.09706
733	2007	0.266569	0.552161	0.996629	39.1	520100	42.86	4.18	1.45976	0	0	-5.01835	0.082922	47.02	5.88838	9.43284
733	2008	0.285428	0.845115	0.997148	39.13	520100	42.86	3.46	1.67411	0	0	-5.4252	0.0845056	47.21	5.8997	9.2011
733	2009	0.308546	0.370473	0.997819	40.1	520100	50	4.18	1.5709	0	0	-4.64673	0.0862806	54.2	5.9083	9.16754
733	2010	0.334952	0.441182	0.997709	38.89	520100	42.86	3.51	1.52043	0	0	-4.53706	0.08757	54.18	5.82352	9.08126
733	2011	0.353208	0.669597	0.997686	39.04	520100	42.86	3.5	1.32919	1	0.693147	-4.58594	0.0891567	53.05	5.93251	9.32519
733	2012	0.344507	0.698777	0.995244	39.45	520100	42.86	3.91	1.72808	1	1.38629	-5.20047	0.0685338	53.56	5.92826	9.39997
733	2013	0.340347	0.561225	0.973747	42.5411	520100	42.86	4.2	1.48596	1	1.60944	-5.09402	0.0926422	55.4	5.94043	9.00504
733	2014	0.322552	0.473847	0.97114	54.26	520100	57.14	3.74	1.95756	1	0.693147	-4.57872	0.0941078	56.57	5.95038	9.23279
733	2015	0.426566	0.274689	0.970189	47.95	520100	57.14	3.14	1.36994	1	1.38629	-4.28485	0.0955653	57.17	5.97328	9.08896
733	2016	0.505207	0.333467	0.974088	45.09	520100	57.14	3.03	1.12046	1	1.09861	-4.37351	0.0971541	57.06	5.99645	9.27603
733	2017	0.522398	0.36747	0.976101	42.34	520100	57.14	2.95	1.61381	1	1.38629	-4.78953	0.0968378	57.905	6.01372	9.18029
733	2018	0.509791	0.462636	0.978956	46.26	520100	57.14	4.69	1.56836	1	2.07944	-6.16999	0.09836	58.75	6.03787	9.14292
733	2019	0.386039	0.451965	0.978234	48.48	520100	57.14	7.69	2.56736	1	2.19722	-5.12371	0.0995324	58.98	6.06146	9.22395
733	2021	0.331351	0.10933	0.985409	48.44	520100	57.14	8.74	2.27556	1	2.07944	-5.41502	0.0800992	60.2	6.10032	9.19584
733	2022	0.28078	0.154256	0.988375	47.38	520100	57.14	7.98	3.19644	1	0	-4.18271	0.100618	60.51	6.11147	9.30009
739	2007	0.535286	0.234869	0.918621	28.8	370200	33.33		0.947888	0	0	-5.65956	0.0991907	43.03	6.63199	8.88281
739	2008	0.558839	0.386844	0.867623	29.44	370200	22.22		0.549123	0	0	-4.54655	0.101001	44.12	6.63668	9.16733
739	2009	0.545757	0.248787	0.872584	25.75	370200	22.22		0.572933	0	0	-4.6053	0.102334	45.4	6.63846	9.00479
739	2010	0.561648	0.243685	0.882003	25.98	370200	25		0.533309	0	0	-5.05523	0.104123	46.43	6.63941	8.94272
739	2012	0.667519	0.275049	0.892997	34.18	370200	33.33	3.03	0.606254	0	0	-5.05035	0.106887	48.96	6.64717	9.18379
753	2007	0.659401	0.181184	0.723964	38.08	350600	50		0.875982	0	0	-5.13105	0.14241	35.02	6.1401	9.04026
753	2008	0.591048	0.320655	0.748593	34.09	350600	42.86		1.46789	0	0	-4.64999	0.146107	34.18	6.15167	8.99974
753	2009	0.582709	0.218334	0.798118	34.26	350600	42.86		1.13435	0	0	-5.07156	0.149032	37.3	6.15861	9.07886
753	2010	0.649798	0.193934	0.853185	33.56	350600	42.86		0.621347	0	0	-4.72354	0.151426	36.62	6.16827	9.1214
753	2011	0.705821	0.190208	0.892223	37.84	350600	33.33		0.542899	0	0	-4.51281	0.153811	36.12	6.1742	9.27622
753	2012	0.692971	0.2392	0.934759	33.78	350600	33.33		0.563809	0	0	-4.28655	0.156183	36.16	6.18105	9.07909
753	2013	0.710946	0.241734	0.947057	32.79	350600	33.33		0.679493	0	0	-4.76818	0.158516	35.72	6.19543	8.92106
753	2014	0.581802	0.321161	0.956486	46.82	350600	37.5		1.02051	0	0	-4.64234	0.16043	36.24	6.2114	8.84073
753	2015	0.615609	0.190289	0.956042	36.27	350600	33.33		0.624216	0	0	-4.28242	0.162295	38.06	6.22075	8.83666
753	2016	0.580786	0.306955	0.920646	36.55	350600	37.5		0.764583	0	0	-4.95307	0.163228	39.95	6.23245	9.03813
753	2017	0.554079	0.348395	0.906005	41.72	350600	37.5		0.771675	0	0	-4.88453	0.164561	40.515	6.24417	8.92119
753	2018	0.527247	0.432735	0.918184	42.64	350600	33.33		0.840213	0	0	-4.77579	0.166482	41.08	6.25767	8.77709
753	2019	0.558788	0.405803	0.901454	43.5	350600	33.33		0.773978	0	0	-4.95485	0.171307	41.03	6.25958	8.79225
753	2021	0.663041	0.310286	0.915631	44.87	350600	42.86		0.466064	0	0	-4.22504	0.162969	40.48	6.2672	8.78539
753	2022	0.679762	0.285446	0.92569	44.98	350600	42.86		0.555418	0	0	-4.47204	0.175253	39.87	6.2691	9.09448
756	2007	0.243959	0.598648	0.957437	74.48	370300	44.44		1.13416	0	0	-5.09336	0.168477	31.58	6.04166	9.06161
756	2008	0.312127	0.667992	0.948773	74.29	370300	44.44		0.863704	0	0	-5.53201	0.17455	31.69	6.04411	9.03575
756	2009	0.364111	0.522514	0.924404	74.46	370300	33.33		1.15123	0	0	-5.06617	0.176495	33.6	6.04598	9.01615
756	2010	0.374158	0.434674	0.916512	72.15	370300	33.33		1.09907	0	0	-4.75096	0.17901	34.7	6.04822	8.94063
756	2011	0.417567	0.508386	0.925603	71.93	370300	33.33		0.737797	0	0	-4.67476	0.180603	36.22	6.05162	8.98042
756	2012	0.510238	0.468558	0.928177	71.58	370300	33.33		0.891975	0	0	-5.57698	0.18195	37.45	6.05138	9.07669
756	2013	0.533215	0.434817	0.928892	71.78	370300	33.33		0.839198	0	0.693147	-4.68473	0.183202	39.25	6.05514	9.05567
756	2014	0.549634	0.353417	0.926278	69.07	370300	28.57		0.545583	0	0.693147	-4.67937	0.185653	40.75	6.06146	9.0114
756	2015	0.55832	0.272546	0.934426	70.36	370300	37.5		0.566411	0	0	-4.27228	0.188501	42.53	6.06518	8.89302
756	2016	0.559729	0.291378	0.94002	71.22	370300	37.5		0.50698	0	0	-5.309	0.190552	44.1	6.07074	9.03241
756	2017	0.510879	0.325738	0.938645	76.89	370300	37.5		0.869831	0	0	-4.45155	0.192044	44.57	6.07304	8.83957
756	2018	0.527302	0.44132	0.943763	71.5	370300	37.5		0.592125	0	1.09861	-4.73346	0.193782	45.04	6.07535	8.90531
756	2019	0.5167	0.417972	0.936048	73.54	370300	42.86		0.522243	0	1.09861	-5.60384	0.196313	45.99	6.07535	8.95854
756	2021	0.502028	0.378332	0.936382	71.363	370300	37.5	5	0.690048	0	1.09861	-4.58562	0.183327	46.35	6.07535	9.20713
756	2022	0.473704	0.234315	0.942638	68.07	370300	44.44	4.69	0.710775	0	0.693147	-4.19005	0.202086	45.89	6.06843	9.12151
758	2007	0.580646	0.165242	0.865692	54.28	110000	33.33		0.82981	0	0		0.161439	72.09	7.10189	9.0587
758	2008	0.628432	0.350925	0.877238	47.23	110000	33.33		0.751056	0	0		0.165005	73.25	7.17077	9.21114
758	2009	0.609255	0.266799	0.879244	48.53	110000	33.33		0.801719	0	0		0.166957	75.53	7.12836	9.15905
758	2010	0.608447	0.185383	0.87564	46.8	110000	33.33		0.777371	0	1.94591		0.169224	75.11	7.13791	9.15335
758	2011	0.659839	0.203542	0.905578	46.87	110000	33.33		0.685876	0	1.09861		0.17097	76.07	7.15376	9.22464
758	2012	0.708691	0.17522	0.921024	46.97	110000	33.33	0.09	0.717397	0	2.07944		0.172998	76.46	7.16897	9.17243
758	2013	0.628521	0.301297	0.924466	45.03	110000	33.33	0.03	0.826961	0	1.79176		0.174546	76.85	7.18334	9.1202
758	2014	0.667121	0.240127	0.930011	44.02	110000	33.33	0.04	0.767772	0	2.07944		0.176436	77.95	7.19624	9.13411
758	2015	0.722136	0.207791	0.946336	49.79	110000	33.33	0.03	0.721428	0	1.60944		0.178103	79.65	7.20504	9.0497
758	2016	0.720032	0.20244	0.949598	47.25	110000	33.33	0.03	0.774072	0	1.79176		0.179643	80.23	7.21818	9.21234
758	2017	0.699863	0.237062	0.949251	44.67	110000	33.33	0.18	0.848448	0	2.30259		0.181037	80.56	7.21524	8.98782
758	2018	0.631172	0.401956	0.858808	46.68	110000	37.5	0.04	1.02395	0	2.48491		0.182274	80.98	7.22766	9.24783
758	2019	0.663049	0.335603	0.854955	46.54	110000	37.5	0.06	0.822678	0	2.94444		0.183473	83.52	7.2428	9.25215
758	2021	0.554778	0.397196	0.838489	41.27	110000	33.33	0.15	1.50329	0	1.60944		0.185379	81.67	7.25488	8.91825
758	2022	0.595757	0.380532	0.838167	38.89	110000	42.86	0.34	0.903722	0	1.94591		0.186863	83.86	7.26473	8.77416
759	2007	0.691112	0.123275	0.946392	35.71	420100	38.46		0.356125	0	0	-6.01379	0.283329	50.06	6.72047	9.30556
759	2008	0.619008	0.206685	0.957986	37.83	420100	38.46		0.35108	0	0	-5.56091	0.287435	50.19	6.72652	9.17554
759	2009	0.626024	0.16902	0.940011	33.69	420100	38.46		0.399346	0	0	-5.09819	0.289808	50.42	6.72929	9.35928
759	2010	0.572467	0.211194	0.942126	31.74	420100	38.46		0.538304	0	0	-5.60286	0.295999	51.44	6.7307	9.24609
759	2011	0.646195	0.256366	0.947065	38.08	420100	38.46		0.43669	1	0	-5.07123	0.303048	48.94	6.71925	9.24038
759	2012	0.63168	0.3074	0.955843	39.04	420100	38.46		0.439931	1	0	-5.16196	0.306695	47.89	6.71259	9.29789
759	2013	0.667444	0.274429	0.941857	48.81	420100	38.46		0.372299	1	0	-4.81238	0.310014	47.72	6.71308	9.35253
759	2014	0.655902	0.256616	0.944607	68.53	420100	36.36		0.328068	1	0	-4.9146	0.312932	49	6.71938	9.40022
759	2015	0.654269	0.259061	0.942695	64.41	420100	30		0.305054	1	0	-4.80016	0.316462	51.02	6.72175	9.09907
759	2016	0.668993	0.242612	0.9489	64.84	420100	36.36		0.312045	1	0	-4.57285	0.318467	52.84	6.72743	9.1843
759	2017	0.582708	0.291739	0.94326	74.64	420100	36.36		0.386128	1	0	-4.505	0.321212	53.725	6.7511	8.90082
759	2018	0.550148	0.450352	0.947601	74.02	420100	36.36		0.410369	1	0	-5.79715	0.324386	54.61	6.78559	9.08285
759	2019	0.616817	0.328449	0.957054	75.43	420100	40		0.264719	1	0	-4.08702	0.327313	60.75	6.81014	9.04982
759	2021	0.755591	0.237611	0.970353	73.9	420100	36.36	0.18	0.240872	1	0	-4.69379	0.267414	62.45	6.84055	9.06358
759	2022	0.786862	0.191108	0.971612	52.41	420100	44.44	0.31	0.284271	1	0.693147	-4.2984	0.336207	61.88	6.85119	9.18287
762	2007	0.441093	0.114016	0.980507	43.79	540100	36.36		0.83229	0	0	-5.86791		68.31	4.14678	9.13346
762	2008	0.418098	0.281121	0.980427	42.71	540100	40		0.887986	0	0	-6.24746		65.43	3.88609	9.30036
762	2009	0.435976	0.106166	0.981725	36.01	540100	44.44		0.733564	0	0	-5.83273		64.6	3.96138	9.46576
762	2010	0.313195	0.078362	0.956473	35.67	540100	44.44		1.04892	0	0	-6.19842		63.15	4.0413	9.41719
762	2011	0.134656	0.370814	0.979076	36.07	540100	44.44		5.07633	0	0	-6.52572		61.7	3.91999	9.58699
762	2012	0.173278	0.333692	0.985355	33.07	540100	44.44	0.36	4.29619	0	0	-5.64488		60.99	3.93964	9.35453
762	2013	0.187615	0.386641	0.976656	29.17	540100	44.44	1.56	3.25815	0	0	-6.06326		60.87	4.11251	8.92572
762	2014	0.254193	0.281764	0.960431	30.21	540100	50	0.37	2.39676	0	0	-5.99228		59.51	3.98341	9.02124
762	2015	0.158811	0.156676	0.958346	30.49	540100	44.44	0.16	4.16765	0	0	-6.25729		58.92	3.98954	9.2197
762	2016	0.141493	0.287144	0.874695	34.15	540100	57.14	0	4.59481	0	0	-6.24069		58.13	4.00733	9.40137
762	2017	0.164759	0.31616	0.883797	34.66	540100	66.67		3.84072	0	0	-5.55447		56.14	4.00733	9.14313
762	2018	0.14416	0.62802	0.873001	33.64	540100	66.67		4.31456	0	0	-5.89823		54.15	4.02535	9.22523
762	2019	0.140264	0.574286	0.887461	34.32	540100	66.67		5.08359	0	0	-5.37073		58.52	4.04305	9.08353
762	2021	0.09827	0.092909	0.870227	29.01	540100	55.56	0.21	4.79692	0	0	-6.30786		59.16	4.07754	9.28052
762	2022	0.459416	0.172385	0.631925	29.85	540100	55.56	0.04	2.50417	0	0	-5.27884		57.46	4.07754	8.52019
768	2007	0.370906	0.138526	0.996347	54.96	610100	33.33		0.780286	0	0	-5.49547	0.468178	51.52	6.6402	8.90273
768	2008	0.322158	0.613979	0.986107	67.56	610100	37.5		1.45076	0	0	-4.84142	0.475673	50.18	6.65067	8.76764
768	2009	0.426329	0.28449	0.98821	61.84	610100	35.71		1.16158	0	0	-5.17376	0.484952	53.92	6.66271	8.87431
768	2010	0.506343	0.306099	0.986336	61.02	610100	37.5		0.99631	1	0	-4.68869	0.497192	52.2	6.66406	8.93919
768	2011	0.522837	0.352986	0.987495	62.39	610100	37.5		0.831944	1	0	-4.84582	0.502325	51.6	6.67557	8.832
768	2012	0.584421	0.320481	0.985247	63.24	610100	37.5	0.75	0.690448	1	0	-5.1412	0.406018	52.42	6.68086	9.01067
768	2013	0.615896	0.28316	0.984464	63.4	610100	37.5	0.72	0.663688	1	0.693147	-4.58826	0.516941	52.18	6.69444	8.81269
768	2014	0.620594	0.192877	0.984993	63.74	610100	35.71	0.88	0.69447	1	0	-4.71553	0.52013	56.14	6.70478	8.93814
768	2015	0.547784	0.194823	0.984878	64.18	610100	38.46	0.57	0.898641	1	0	-4.67097	0.527054	59.55	6.70522	8.96495
768	2016	0.548585	0.220256	0.985698	65.35	610100	50	1.68	0.908561	1	0	-4.46082	0.529853	61.17	6.71659	9.11074
768	2017	0.566791	0.252652	0.990372	64.02	610100	35.71	2.62	0.875889	1	0	-4.28546	0.528653	61.515	6.81014	9.34268
768	2018	0.596783	0.296026	0.991005	64.55	610100	35.71	1.87	0.917985	1	0.693147	-4.50607	0.532533	61.86	6.89568	9.45501
768	2019	0.659529	0.214193	0.993892	62.43	610100	38.46	0.39	0.846546	1	0	-5.09116	0.544521	63.03	6.86485	9.12663
768	2021	0.781332	0.100072	0.973739	64.13	610100	36.36	0.72	0.602535	1	1.09861	-4.67884	0.366765	63.57	6.90775	9.18472
768	2022	0.803657	0.118198	0.977923	61.62	610100	36.36	0.82	0.640872	1	1.09861	-4.60089	0.549138	61.74	6.92363	9.13443
777	2007	0.290325	0.136383	0.984289	48.42	320500	33.33		1.96738	0	0	-5.13864	0.332633	34.56	6.43844	9.18225
777	2008	0.277993	0.31584	0.971504	48.44	320500	33.33		1.71013	1	0.693147	-4.9749	0.339369	36.36	6.44691	9.34662
777	2009	0.373528	0.181128	0.964614	52.5	320500	33.33		1.88728	1	0	-4.60497	0.346201	39.41	6.45251	9.22257
777	2010	0.346502	0.122844	0.952497	50.01	320500	33.33		2.24129	1	0	-4.97081	0.348096	41.38	6.45937	9.05882
777	2011	0.377679	0.212473	0.950886	49.82	320500	33.33		1.97115	1	0	-5.89007	0.352103	42.75	6.46661	9.14281
777	2012	0.409436	0.222973	0.953855	46.97	320500	33.33		1.6558	1	0	-4.86288	0.357785	44.24	6.47512	9.03848
777	2013	0.420844	0.238958	0.956305	45.54	320500	33.33	3.25	1.39506	1	0	-5.13662	0.362673	45.73	6.48433	9.00528
777	2014	0.390611	0.095918	0.956894	34.99	320500	33.33	4.44	1.28033	1	0	-5.80676	0.366595	48.43	6.49542	9.03301
777	2015	0.382072	0.092078	0.959571	31.45	320500	33.33	3.74	1.43036	1	0	-4.53374	0.370385	49.94	6.5043	9.23455
777	2016	0.330283	0.139827	0.971434	31.58	320500	33.33	3.95	1.88712	1	0.693147	-4.31234	0.374335	51.54	6.52062	9.25942
777	2017	0.377156	0.198232	0.974219	31.89	320500	33.33	4.52	1.50871	1	0	-4.89645	0.375602	51.175	6.53959	9.16471
777	2018	0.398286	0.286095	0.976266	32.04	320500	33.33	3.45	1.25704	1	0	-4.25453	0.378893	50.81	6.5582	9.11866
777	2019	0.391127	0.262401	0.978453	31.93	320500	33.33	3.53	1.32141	1	0	-4.01225	0.386833	51.51	6.58479	9.07567
777	2021	0.432095	0.227788	0.98253	36.19	320500	33.33	3.47	1.18291	1	0	-6.16404	0.372981	51.31	6.63726	9.10875
777	2022	0.406039	0.34445	0.98343	31.67	320500	33.33	4.26	1.28304	1	1.09861	-4.24881	0.398497	51.11	6.65415	9.25493
782	2007	0.576316	0.292062	0.98813	30.09	440700	33.33		0.53568	0	0	-5.06661	0.290241	36.01	5.96456	9.3156
782	2008	0.516394	0.467592	0.983452	29.99	440700	33.33		0.371904	0	0	-4.93018	0.296589	34.34	5.96853	8.82849
782	2009	0.558157	0.242185	0.985615	30.92	440700	33.33		0.550593	0	0	-4.90227	0.303354	34.24	5.97259	8.75432
782	2010	0.602127	0.243367	0.988458	28.49	440700	33.33		0.731152	0	0	-5.45127	0.30867	37.01	5.97452	8.86192
782	2011	0.543669	0.368971	0.988454	26.87	440700	37.5		0.700399	0	0	-4.70301	0.316995	37.97	5.97813	9.05672
782	2012	0.480951	0.450574	0.987357	26.87	440700	42.86	2.63	0.625607	0	0	-5.02097	0.325579	40.95	5.9733	8.72193
782	2013	0.584809	0.357708	0.979901	30.89	440700	37.5	2.36	0.827805	0	0	-4.33098	0.329547	41.41	5.97635	9.02798
782	2014	0.496837	0.275473	0.979647	46.77	440700	33.33	2.72	0.734279	0	0	-4.49776	0.335969	42.88	5.97736	9.03289
782	2015	0.433064	0.176016	0.97784	40.71	440700	33.33	3.2	0.975376	0	0	-4.95862	0.339788	43.79	5.97231	8.60795
782	2016	0.524044	0.212156	0.983142	40.85	440700	33.33	3.22	0.982005	0	0	-4.79858	0.343143	44.61	5.97889	8.98256
782	2017	0.530245	0.242393	0.984126	42.18	440700	33.33	3.75	1.059	0	0	-5.38075	0.345984	44.555	5.98394	9.18564
782	2018	0.488762	0.416787	0.983734	41.65	440700	37.5	3.32	1.03805	0	0	-4.22864	0.350155	44.5	5.99146	9.05462
782	2019	0.450844	0.490002	0.982781	39.13	440700	37.5	3.52	1.00161	0	0	-4.8217	0.357921	48.93	5.99396	9.10298
782	2021	0.528948	0.308466	0.986513	36.88	440700	37.5	3.98	0.959262	0	0	-4.52541	0.404237	46.26	6.00141	9.41491
782	2022	0.549058	0.359202	0.986346	35.3	440700	33.33	3.88	0.849701	0	0	-4.62349	0.378523	45.72	6.00141	9.25865
785	2007	0.748548	0.168891	0.969865	51.21	420100	33.33		0.444939	0	0	-6.01379	0.283329	50.06	6.72047	9.30556
785	2008	0.746617	0.222777	0.97474	55.17	420100	33.33		0.42563	0	0	-5.56091	0.287435	50.19	6.72652	9.17554
785	2009	0.73645	0.142198	0.977039	51.35	420100	33.33		0.521792	0	0	-5.09819	0.289808	50.42	6.72929	9.35928
785	2010	0.723535	0.152248	0.978796	55.19	420100	37.5		0.639099	0	0	-5.60286	0.295999	51.44	6.7307	9.24609
785	2011	0.708794	0.228822	0.980471	48.14	420100	37.5		0.703783	1	0	-5.07123	0.303048	48.94	6.71925	9.24038
785	2012	0.70165	0.243076	0.982399	47.73	420100	33.33		0.693699	1	0	-5.16196	0.306695	47.89	6.71259	9.29789
785	2013	0.693671	0.26072	0.983792	50.79	420100	33.33		0.629119	1	0	-4.81238	0.310014	47.72	6.71308	9.35253
785	2014	0.662581	0.239356	0.983751	47.62	420100	33.33		0.487706	1	0	-4.9146	0.312932	49	6.71938	9.40022
785	2015	0.655847	0.155878	0.983139	53.85	420100	33.33		0.485718	1	0	-4.80016	0.316462	51.02	6.72175	9.09907
785	2016	0.681797	0.164812	0.984509	51.87	420100	37.5		0.584252	1	0	-4.57285	0.318467	52.84	6.72743	9.1843
785	2017	0.545026	0.320088	0.985081	53.47	420100	37.5		0.79617	1	0	-4.505	0.321212	53.725	6.7511	8.90082
785	2018	0.517737	0.430794	0.985356	47.64	420100	33.33		0.798901	1	0	-5.79715	0.324386	54.61	6.78559	9.08285
785	2019	0.522795	0.452706	0.981514	92.58	420100	33.33	0.58	0.798549	1	0	-4.08702	0.327313	60.75	6.81014	9.04982
785	2021	0.639881	0.327144	0.987272	86.08	420100	33.33	0.63	0.874307	1	0	-4.69379	0.267414	62.45	6.84055	9.06358
785	2022	0.610786	0.37183	0.986174	84.65	420100	33.33	0.92	0.833702	1	0	-4.2984	0.336207	61.88	6.85119	9.18287
786	2007	0.611246	0.259869	0.946429	53.8	110000	33.33		0.67138	0	0		0.161439	72.09	7.10189	9.0587
786	2008	0.545229	0.439325	0.933766	53.36	110000	33.33		0.442946	0	0.693147		0.165005	73.25	7.17077	9.21114
786	2009	0.543898	0.221828	0.93289	68.81	110000	33.33		0.481305	0	0		0.166957	75.53	7.12836	9.15905
786	2010	0.562323	0.254342	0.906545	65.42	110000	33.33		0.423094	0	1.09861		0.169224	75.11	7.13791	9.15335
786	2011	0.560453	0.338625	0.915662	64.79	110000	33.33		0.360989	0	0		0.17097	76.07	7.15376	9.22464
786	2012	0.526314	0.29711	0.917525	63.42	110000	33.33	1.25	0.343467	0	0.693147		0.172998	76.46	7.16897	9.17243
786	2013	0.487038	0.356837	0.908503	63.79	110000	33.33	1.3	0.380792	0	1.09861		0.174546	76.85	7.18334	9.1202
786	2014	0.362489	0.406423	0.914178	62.25	110000	33.33	1.7	0.789693	0	2.19722		0.176436	77.95	7.19624	9.13411
786	2015	0.319232	0.441546	0.890913	53.98	110000	33.33	1.8	0.893041	0	2.63906		0.178103	79.65	7.20504	9.0497
786	2016	0.270822	0.511246	0.895435	60.59	110000	33.33	2.65	1.2863	0	2.19722		0.179643	80.23	7.21818	9.21234
786	2017	0.224386	0.32843	0.898326	57.35	110000	33.33	2.37	1.47461	0	3.09104		0.181037	80.56	7.21524	8.98782
786	2018	0.193719	0.571154	0.904722	60.66	110000	33.33	2.91	1.8904	0	2.63906		0.182274	80.98	7.22766	9.24783
786	2019	0.322458	0.291321	0.890204	64.59	110000	33.33	3.16	0.760867	0	2.07944		0.183473	83.52	7.2428	9.25215
786	2021	0.265219	0.288919	0.898487	63.18	110000	37.5	4.15	1.20739	0	3.71357		0.185379	81.67	7.25488	8.91825
786	2022	0.250342	0.427735	0.900494	65.32	110000	37.5	4.32	1.56491	0	2.19722		0.186863	83.86	7.26473	8.77416
790	2007	0.411782	0.202012	0.899289	52.24	510100	33.33		1.06556	0	0	-5.67453	0.186488	47.68	7.01507	8.98382
790	2008	0.471341	0.329981	0.907524	51.14	510100	33.33		0.78724	0	0	-6.45998	0.190169	46.51	7.02639	9.21632
790	2009	0.434457	0.230587	0.862113	37.39	510100	33.33		0.75423	0	0	-5.96706	0.193521	49.59	7.03934	9.09257
790	2010	0.401104	0.078913	0.887609	29.54	510100	37.5		1.10262	0	0	-5.13019	0.196824	50.17	7.04758	9.13841
790	2011	0.428828	0.144927	0.895217	28.14	510100	33.33		1.3388	0	0	-5.04848	0.199837	49.36	7.05987	8.74624
790	2012	0.401343	0.196504	0.901868	28.3	510100	33.33	5.79	1.40095	0	0	-5.48894	0.20386	49.46	7.06843	9.23688
790	2013	0.421391	0.150023	0.899236	27.1	510100	37.5	4.81	1.3198	0	0	-5.74587	0.206365	50.22	7.08087	9.34049
790	2014	0.404916	0.153175	0.958575	25.84	510100	42.86	6.11	1.4073	1	0	-5.62075	0.207734	51.62	7.09978	9.03229
790	2015	0.369928	0.078771	0.956538	25.37	510100	42.86	6.98	1.53083	1	0	-4.80781	0.21135	52.81	7.114	9.07372
790	2016	0.38971	0.109224	0.970438	32.52	510100	33.33	6.41	1.63566	1	0	-4.7456	0.213097	53.11	7.24423	9.09717
790	2017	0.367401	0.229422	0.985356	35.89	510100	33.33	6.33	2.0361	1	0	-6.84137	0.216268	53.615	7.26962	9.10653
790	2018	0.229271	0.331298	0.982562	29.35	510100	33.33	5.75	3.00681	1	0	-6.07556	0.218816	54.12	7.29777	9.32367
790	2019	0.226426	0.288941	0.984027	29.83	510100	33.33	3.96	3.15374	1	0	-5.94473	0.219605	65.57	7.31389	9.19441
790	2021	0.25063	0.229831	0.94209	25.62	510100	33.33	1.98	2.90199	1	0	-4.47814	0.224654	66.38	7.35052	9.53698
790	2022	0.40044	0.287652	0.907495	24.84	510100	33.33	2.88	1.24451	1	0	-4.2584	0.197421	66.41	7.36074	9.23464
793	2007	0.269473	0.189833	0.963394	44.84	460100	33.33		2.36031	0	0	-5.59477	0.0475488	64.96	5.03656	8.99987
793	2008	0.221808	0.590065	0.965052	45.29	460100	33.33		2.83355	0	0	-4.62793	0.0482482	67.35	5.0551	8.77246
793	2009	0.273355	0.308904	0.961287	45.2	460100	33.33		1.67823	0	0	-4.72112	0.0488532	68.57	5.07041	8.93023
793	2010	0.288757	0.34794	0.965595	44.95	460100	37.5		1.61314	0	0	-5.57301	0.0498504	69.58	5.08407	8.86841
793	2011	0.316647	0.421599	0.971311	44.67	460100	37.5		1.23927	0	0	-4.33883	0.051427	68.37	5.0962	8.53974
793	2013	0.349987	0.234541	0.877752	45.73	460100	33.33		1.46766	0	0	-4.83219	0.0531859	69.59	5.10109	8.90924
793	2014	0.329183	0.342904	0.712582	41.93	460100	33.33		1.76694	0	0	-5.1315	0.0546105	74.85	5.11379	8.92186
793	2015	0.263074	0.309348	0.754724	29.27	460100	33.33	0.87	3.13124	0	0	-4.45392	0.054399	75.84	5.11078	8.8944
793	2016	0.255733	0.398373	0.7797	28.62	460100	33.33	1.73	3.05458	0	0	-4.63617	0.0542755	76.35	5.12396	9.19999
793	2017	0.360029	0.403706	0.860764	39.45	460100	33.33	0.6	2.48486	0	0	-4.33516	0.054577	76.945	5.14749	8.92838
793	2018	0.575683	0.410382	0.851999	35.49	460100	50	1.65	1.23076	0	1.60944	-4.1887	0.0558961	77.54	5.18739	8.90815
793	2019	0.51905	0.46213	0.852671	35.49	460100	33.33	1.31	1.16293	0	0	-4.50148	0.0559542	79.23	5.21494	9.05345
793	2021	0.492454	0.364711	0.944979	30.98	460100	37.5	4.08	1.26114	0	0	-4.40479	0.0528447	79	5.3799	9.4306
793	2022	0.551281	0.302088	0.946113	30.55	460100	33.33	2.49	1.03445	0	0	-5.00747	0.0588045	76.32	5.40268	9.23873
795	2007	0.754971	0.145082	0.945854	42.51	140100	33.33		0.536169	0	0	-5.94756	0.314481	47.22	5.8758	9.3315
795	2008	0.842777	0.129407	0.938765	42.88	140100	33.33		0.537874	0	0	-5.78956	0.322943	48.09	5.88952	9.06474
795	2009	0.833282	0.08378	0.938832	42.86	140100	33.33		0.557948	0	0	-5.6032	0.32634	54.43	5.90296	8.94181
795	2010	0.820811	0.041353	0.911251	38.04	140100	33.33		0.631851	0	0	-5.84293	0.332591	53.39	5.904	9.06589
795	2011	0.765506	0.080564	0.928022	35.45	140100	33.33		0.508618	1	0	-5.52633	0.340523	52.74	5.90263	9.15112
795	2012	0.784707	0.089216	0.93632	35.78	140100	33.33	2.88	0.725796	1	0	-6.74888	0.345847	53.64	5.90482	9.17606
795	2013	0.854923	0.063916	0.930913	35.72	140100	33.33	3.64	0.549755	1	0	-5.8494	0.349764	54.8	5.90944	8.54286
795	2014	0.572082	0.201028	0.961529	47.84	140100	50	2.62	1.04494	1	0	-5.56491	0.35255	58.47	5.91539	8.57565
795	2015	0.382267	0.195897	0.938413	51.38	140100	33.33	4.49	1.15575	1	1.60944	-4.8281	0.356556	61.34	5.90914	8.55101
795	2016	0.20797	0.363253	0.943552	56.71	140100	33.33	5.41	2.84375	1	0	-4.8654	0.35886	62.57	5.9162	8.74433
795	2017	0.199601	0.374786	0.949816	56.54	140100	33.33	5.39	3.08418	1	1.38629	-5.01148	0.363634	62.235	5.9135	8.81001
795	2018	0.222516	0.518223	0.956253	56.62	140100	33.33	4.99	2.66793	1	1.09861	-5.32764	0.36697	61.9	5.93489	8.61105
795	2019	0.309282	0.299147	0.958901	53.95	140100	37.5	4.98	1.94044	1	0	-4.67548	0.372226	61.24	5.95324	9.007
797	2007	0.72555	0.199864	0.910197	63.86	350100	33.33		0.470913	0	0	-6.13261	0.120745	43.17	6.44778	9.16545
797	2008	0.740752	0.257239	0.901121	59.27	350100	33.33		0.441449	0	0	-5.8925	0.123414	42.26	6.45669	9.15768
797	2009	0.72403	0.216067	0.931523	58.98	350100	33.33		0.666018	0	0	-4.64471	0.125524	48.15	6.45978	9.17046
797	2010	0.707431	0.256564	0.921592	59.12	350100	33.33		0.506349	0	0	-4.70135	0.127675	46.06	6.47219	9.25014
797	2011	0.729406	0.271531	0.954049	60.35	350100	33.33		0.501146	0	0	-4.72478	0.130264	45.5	6.47759	9.26322
797	2012	0.760847	0.228229	0.957473	62.56	350100	33.33		0.752773	0	0	-4.88079	0.132385	45.84	6.48662	9.26426
797	2013	0.761953	0.206844	0.997009	57.91	350100	33.33		0.517173	0	0	-4.9535	0.134043	45.8	6.48692	8.81463
797	2014	0.783546	0.170714	0.997468	67.13	350100	33.33		0.409705	0	0	-4.86895	0.13531	46.45	6.51605	8.81745
797	2015	0.861614	0.084953	0.99374	59.24	350100	33.33		0.561231	1	0	-4.82056	0.136522	48.66	6.52115	8.89768
797	2016	0.786772	0.141859	0.993855	62.2	350100	33.33		0.546998	1	0	-5.41879	0.1374	50.26	6.53379	9.0587
797	2017	0.640025	0.275012	0.994246	59.52	350100	33.33		1.13223	1	0	-5.51525	0.138372	51.585	6.54247	8.97259
797	2018	0.630874	0.366111	0.994239	62.07	350100	33.33	0.1	0.589614	1	0	-4.46751	0.139646	52.91	6.55678	8.97145
797	2019	0.707175	0.299463	0.99448	61.76	350100	33.33	0.13	0.515179	1	0	-5.12558	0.14155	53.61	6.56667	8.9015
797	2021	0.735968	0.28422	0.99362	61.09	350100	33.33	0.09	0.488159	1	1.38629	-5.12375	0.136447	56.5	6.58479	8.99814
797	2022	0.751196	0.248776	0.993858	57.08	350100	33.33	0.12	0.486811	1	1.09861	-5.15437	0.145679	56.61	6.59305	9.11394
798	2007	0.375858	0.381198	0.971467	61.2	110000	42.86		1.87452	0	0		0.161439	72.09	7.10189	9.0587
798	2008	0.421841	0.451912	0.974317	61.03	110000	33.33		1.64837	0	0		0.165005	73.25	7.17077	9.21114
798	2009	0.08297	0.439287	0.997502	61.04	110000	33.33		5.86041	0	0		0.166957	75.53	7.12836	9.15905
798	2010	0.12537	0.215823	0.99954	62.57	110000	33.33		4.00352	0	0		0.169224	75.11	7.13791	9.15335
798	2011	0.212728	0.350133	0.99687	61.09	110000	33.33		1.91236	0	0		0.17097	76.07	7.15376	9.22464
798	2012	0.13448	0.291881	0.997582	61.65	110000	33.33		2.66084	0	0		0.172998	76.46	7.16897	9.17243
[truncated: 25,691 more rows]
